# Supplementary material for: Acidic open-cage solution containing basic cage-confined nanospaces for multipurpose catalysis
Source: Natl Sci Rev. 2021 Aug 20;9(5):nwab155. doi: 10.1093/nsr/nwab155 (PMC9155638; doi:10.1093/nsr/nwab155)
Supplement: nwab155_Supplemental_Files [file nwab155_supplemental_files.zip]

Archive with 2 entries (2 files):
- lambda_pt_cage_sq.cif
- Li_Kang_SI-R3.pdf
