# Supplementary material for: Acidic open-cage solution containing basic cage-confined nanospaces for multipurpose catalysis
Source: Natl Sci Rev. 2021 Aug 20;9(5):nwab155. doi: 10.1093/nsr/nwab155 (PMC9155638; doi:10.1093/nsr/nwab155)
Supplement: nwab155_Supplemental_Files [file nwab155_supplemental_files.zip › lambda_pt_cage_sq.cif]

data_lambda_pt_cage_sq
_audit_creation_date               2020-03-08
_audit_creation_method
;
Olex2 1.2
(compiled 2018.05.29 svn.r3508 for OlexSys, GUI svn.r5506)
;
_shelx_SHELXL_version_number       '2014/7'
_audit_contact_author_address      ?
_audit_contact_author_email        ?
_audit_contact_author_name         ''
_audit_contact_author_phone        ?
_publ_contact_author_id_orcid      ?
_publ_section_references
;
Dolomanov, O.V., Bourhis, L.J., Gildea, R.J, Howard, J.A.K. & Puschmann, H.
 (2009), J. Appl. Cryst. 42, 339-341.

Sheldrick, G.M. (2015). Acta Cryst. C71, 3-8.
;
_chemical_name_common              ?
_chemical_name_systematic          ?
_chemical_formula_moiety           'C432 H264 N120 Pt6 Ru8, 4(C20 H14 O2)'
_chemical_formula_sum              'C512 H320 N120 O8 Pt6 Ru8'
_chemical_formula_weight           10259.96
_chemical_absolute_configuration   ?
_chemical_melting_point            ?
loop_
  _atom_type_symbol
  _atom_type_description
  _atom_type_scat_dispersion_real
  _atom_type_scat_dispersion_imag
  _atom_type_scat_source
 'C' 'C' 0.0181 0.0091 'International Tables Vol C Tables 4.2.6.8 and 6.1.1.4'
 'H' 'H' 0.0000 0.0000 'International Tables Vol C Tables 4.2.6.8 and 6.1.1.4'
 'N' 'N' 0.0311 0.0180 'International Tables Vol C Tables 4.2.6.8 and 6.1.1.4'
 'O' 'O' 0.0492 0.0322 'International Tables Vol C Tables 4.2.6.8 and 6.1.1.4'
 'Pt' 'Pt' -4.5932 6.9264
 'International Tables Vol C Tables 4.2.6.8 and 6.1.1.4'
 'Ru' 'Ru' 0.0552 3.2960 'International Tables Vol C Tables 4.2.6.8 and 6.1.1.4'

_shelx_space_group_comment
;
The symmetry employed for this shelxl refinement is uniquely defined
by the following loop, which should always be used as a source of
symmetry information in preference to the above space-group names.
They are only intended as comments.
;
_space_group_crystal_system        'tetragonal'
_space_group_IT_number             97
_space_group_name_H-M_alt          'I 4 2 2'
_space_group_name_Hall             'I 4 2'
loop_
  _space_group_symop_operation_xyz
 'x, y, z'
 '-y, x, z'
 '-x, -y, z'
 'y, -x, z'
 'x, -y, -z'
 '-x, y, -z'
 'y, x, -z'
 '-y, -x, -z'
 'x+1/2, y+1/2, z+1/2'
 '-y+1/2, x+1/2, z+1/2'
 '-x+1/2, -y+1/2, z+1/2'
 'y+1/2, -x+1/2, z+1/2'
 'x+1/2, -y+1/2, -z+1/2'
 '-x+1/2, y+1/2, -z+1/2'
 'y+1/2, x+1/2, -z+1/2'
 '-y+1/2, -x+1/2, -z+1/2'

_cell_length_a                     32.4756(9)
_cell_length_b                     32.4756(9)
_cell_length_c                     38.0944(15)
_cell_angle_alpha                  90
_cell_angle_beta                   90
_cell_angle_gamma                  90
_cell_volume                       40177(3)
_cell_formula_units_Z              2
_cell_measurement_temperature     150(2)
_cell_measurement_reflns_used     10560
_cell_measurement_theta_min     3.8460
_cell_measurement_theta_max     64.9670
_shelx_estimated_absorpt_T_max     0.628
_shelx_estimated_absorpt_T_min     0.548
_exptl_absorpt_coefficient_mu      3.414
_exptl_absorpt_correction_T_max   1.00000
_exptl_absorpt_correction_T_min   0.55233
_exptl_absorpt_correction_type    multi-scan
_exptl_absorpt_process_details     ?
_exptl_absorpt_special_details     ?
_exptl_crystal_colour              red
_exptl_crystal_colour_primary      red
_exptl_crystal_density_diffrn      0.848
_exptl_crystal_density_meas        ?
_exptl_crystal_density_method      ?
_exptl_crystal_description         block
_exptl_crystal_F_000               10232
_exptl_crystal_size_max            0.2
_exptl_crystal_size_mid            0.15
_exptl_crystal_size_min            0.15
_exptl_transmission_factor_max     ?
_exptl_transmission_factor_min     ?
_diffrn_reflns_av_R_equivalents    0.0639
_diffrn_reflns_av_unetI/netI       0.0492
_diffrn_reflns_Laue_measured_fraction_full  0.996
_diffrn_reflns_Laue_measured_fraction_max  0.996
_diffrn_reflns_limit_h_max         17
_diffrn_reflns_limit_h_min         -35
_diffrn_reflns_limit_k_max         37
_diffrn_reflns_limit_k_min         -37
_diffrn_reflns_limit_l_max         43
_diffrn_reflns_limit_l_min         -43
_diffrn_reflns_number              56506
_diffrn_reflns_point_group_measured_fraction_full  0.997
_diffrn_reflns_point_group_measured_fraction_max  0.997
_diffrn_reflns_theta_full          63.687
_diffrn_reflns_theta_max           63.687
_diffrn_reflns_theta_min           3.577
_diffrn_ambient_temperature        150.15
_diffrn_detector_area_resol_mean   ?
_diffrn_measured_fraction_theta_full  0.996
_diffrn_measured_fraction_theta_max  0.996
_diffrn_measurement_device_type 'SuperNova, Dual, Cu at zero, Atlas'
_diffrn_measurement_method '\w scans'
_diffrn_radiation_type             CuK\a
_diffrn_radiation_wavelength       1.54184
_diffrn_source 'micro-focus sealed X-ray tube'
_reflns_Friedel_coverage           0.847
_reflns_Friedel_fraction_full      0.999
_reflns_Friedel_fraction_max       0.999
_reflns_number_gt                  7665
_reflns_number_total               16486
_reflns_special_details
;
 Reflections were merged by SHELXL according to the crystal
 class for the calculation of statistics and refinement.
 
 Structure factors included contributions from the .fab file.
 
 _reflns_Friedel_fraction is defined as the number of unique
 Friedel pairs measured divided by the number that would be
 possible theoretically, ignoring centric projections and
 systematic absences.
;
_reflns_threshold_expression       'I > 2\s(I)'
_computing_cell_refinement         ?
_computing_data_collection         ?
_computing_data_reduction          ?
_computing_molecular_graphics      'Olex2 (Dolomanov et al., 2009)'
_computing_publication_material    'Olex2 (Dolomanov et al., 2009)'
_computing_structure_refinement    'ShelXL (Sheldrick, 2015)'
_computing_structure_solution      ?
_refine_diff_density_max           0.815
_refine_diff_density_min           -1.006
_refine_diff_density_rms           0.054
_refine_ls_abs_structure_details
;
 Refined as an inversion twin.
;
_refine_ls_abs_structure_Flack     0.088(18)
_refine_ls_extinction_coef         .
_refine_ls_extinction_method       none
_refine_ls_goodness_of_fit_ref     1.011
_refine_ls_hydrogen_treatment      constr
_refine_ls_matrix_type             full
_refine_ls_number_parameters       679
_refine_ls_number_reflns           16486
_refine_ls_number_restraints       212
_refine_ls_R_factor_all            0.1369
_refine_ls_R_factor_gt             0.0618
_refine_ls_restrained_S_all        1.008
_refine_ls_shift/su_max            0.000
_refine_ls_shift/su_mean           0.000
_refine_ls_structure_factor_coef   Fsqd
_refine_ls_weighting_details      
 'w=1/[\s^2^(Fo^2^)+(0.0760P)^2^+122.1272P] where P=(Fo^2^+2Fc^2^)/3'
_refine_ls_weighting_scheme        calc
_refine_ls_wR_factor_gt            0.1529
_refine_ls_wR_factor_ref           0.2145
_refine_special_details
;
 Refined as a 2-component inversion twin.
;
_olex2_refinement_description
;
1. Twinned data refinement
 Scales: 0.912(18)
 0.088(18)
2. Fixed Uiso
 At 1.2 times of:
  All C(H) groups, All N(H) groups
 At 1.5 times of:
  All O(H) groups
3. Restrained distances
 C56-C56_$1
 1.47 with sigma of 0.01
 C59-C62 = C60-C57 = C61-C58
 2.8 with sigma of 0.02
 C57-C61 = C58-C62 = C59-C57 = C60-C58 = C61-C59 = C62-C60
 2.4 with sigma of 0.02
 C57-C62 = C58-C57 = C59-C58 = C60-C59 = C61-C60 = C62-C61
 1.39 with sigma of 0.02
4. Rigid bond restraints
 O1, C55, C56, C57, C58, C59, C60, C61, C62, C63, C64
 with sigma for 1-2 distances of 0.01 and sigma for 1-3 distances of 0.01
 C32, C33, C34, C35, N10, C36
 with sigma for 1-2 distances of 0.01 and sigma for 1-3 distances of 0.01
 N1, C1, C2, C3, C4, C12
 with sigma for 1-2 distances of 0.01 and sigma for 1-3 distances of 0.01
5. Uiso/Uaniso restraints and constraints
O1 \\sim C55 \\sim C56 \\sim C57 \\sim C58 \\sim C59 \\sim C60 \\sim C61 \\sim
C62 \\sim C63 \\sim C64: within 2A with sigma of 0.04 and sigma for terminal
atoms of 0.08
C32 \\sim C33 \\sim C34 \\sim C35 \\sim N10 \\sim C36: within 2A with sigma of
0.04 and sigma for terminal atoms of 0.08
N1 \\sim C1 \\sim C2 \\sim C3 \\sim C4 \\sim C12: within 2A with sigma of 0.04
and sigma for terminal atoms of 0.08
6.a Aromatic/amide H refined with riding coordinates:
 N14(H14), C51(H51), C52(H52), C53(H53), C54(H54), C37(H37), C38(H38),
 C39(H39), C21(H21), C19(H19), C10(H10), C9(H9), C8(H8), C1(H1), C2(H2), C3(H3),
  C28(H28), C27(H27), N3(H3A), C26(H26), C20(H20), N8(H8A), C15(H15), C35(H35),
 C36(H36), C34(H34), C33(H33), C17(H17), C44(H44), C18(H18), C46(H46), C16(H16),
  C45(H45), C58(H58), C63(H63), C64(H64), C60(H60), C59(H59), C61(H61)
6.b Fitted hexagon refined as free rotating group:
 C50(C51,C52,C53,N15,C54), N11(C37,C38,C39,C40,C48), N2(C10,C9,C8,C7,C11),
 N1(C1,C2,C3,C4,C12), C63(C62,C57,C56,C55,C64)
6.c Tetrahedral OH refined with riding coordinates:
 O1(H1A)
;
_atom_sites_solution_hydrogens     geom
_atom_sites_solution_primary       ?
_atom_sites_solution_secondary     ?
loop_
  _atom_site_label
  _atom_site_type_symbol
  _atom_site_fract_x
  _atom_site_fract_y
  _atom_site_fract_z
  _atom_site_U_iso_or_equiv
  _atom_site_adp_type
  _atom_site_occupancy
  _atom_site_site_symmetry_order
  _atom_site_calc_flag
  _atom_site_refinement_flags_posn
  _atom_site_refinement_flags_adp
  _atom_site_refinement_flags_occupancy
  _atom_site_disorder_assembly
  _atom_site_disorder_group
 Pt2 Pt -0.81574(2) -0.81574(2) 0.0000 0.1178(4) Uani 1 2 d S T P . .
 Pt1 Pt -0.5000 -0.5000 -0.37009(4) 0.1327(5) Uani 1 4 d S T P . .
 Ru1 Ru -0.77891(5) -0.50085(8) -0.16121(3) 0.1310(5) Uani 1 1 d . . . . .
 N14 N -0.8069(6) -0.6806(6) -0.0864(4) 0.154(8) Uani 1 1 d . . . . .
 H14 H -0.7990 -0.6830 -0.0644 0.184 Uiso 1 1 calc R . . . .
 C47 C -0.7908(9) -0.5732(8) -0.1238(6) 0.154(10) Uani 1 1 d . . . . .
 C42 C -0.8050(8) -0.6467(8) -0.1067(5) 0.145(9) Uani 1 1 d . . . . .
 C43 C -0.7908(8) -0.6081(8) -0.0971(6) 0.148(8) Uani 1 1 d . . . . .
 C41 C -0.8223(6) -0.6540(7) -0.1382(4) 0.127(6) Uani 1 1 d . . . . .
 C49 C -0.8241(7) -0.7114(7) -0.1079(6) 0.142(7) Uani 1 1 d . . . . .
 C50 C -0.8338(5) -0.7518(4) -0.0958(3) 0.149(7) Uani 1 1 d . . . . .
 C51 C -0.8514(5) -0.7813(5) -0.1176(2) 0.165(9) Uani 1 1 d G . . . .
 H51 H -0.8588 -0.7743 -0.1410 0.198 Uiso 1 1 calc R . . . .
 C52 C -0.8583(5) -0.8210(4) -0.1052(3) 0.172(10) Uani 1 1 d G . . . .
 H52 H -0.8703 -0.8411 -0.1201 0.207 Uiso 1 1 calc R . . . .
 C53 C -0.8475(5) -0.8312(3) -0.0710(3) 0.176(11) Uani 1 1 d G . . . .
 H53 H -0.8522 -0.8583 -0.0625 0.211 Uiso 1 1 calc R . . . .
 N15 N -0.8299(4) -0.8017(4) -0.0492(2) 0.128(5) Uani 1 1 d G . . . .
 C54 C -0.8231(4) -0.7621(4) -0.0616(3) 0.130(6) Uani 1 1 d G . . . .
 H54 H -0.8111 -0.7419 -0.0466 0.156 Uiso 1 1 calc R . . . .
 N13 N -0.8344(5) -0.6934(5) -0.1391(4) 0.128(5) Uani 1 1 d . . . . .
 N11 N -0.8047(4) -0.5536(3) -0.1795(3) 0.133(5) Uani 1 1 d . . . . .
 C37 C -0.8200(5) -0.5585(4) -0.2134(3) 0.159(10) Uani 1 1 d G . . . .
 H37 H -0.8181 -0.5365 -0.2297 0.191 Uiso 1 1 calc R . . . .
 C38 C -0.8379(5) -0.5956(5) -0.2233(3) 0.167(10) Uani 1 1 d G . . . .
 H38 H -0.8483 -0.5990 -0.2464 0.200 Uiso 1 1 calc R . . . .
 C39 C -0.8406(4) -0.6278(4) -0.1993(4) 0.150(8) Uani 1 1 d G . . . .
 H39 H -0.8528 -0.6531 -0.2061 0.179 Uiso 1 1 calc R . . . .
 C40 C -0.8253(5) -0.6229(3) -0.1655(3) 0.151(7) Uani 1 1 d G . . . .
 C48 C -0.8074(4) -0.5858(4) -0.1556(2) 0.122(6) Uani 1 1 d G . . . .
 N12 N -0.7775(7) -0.5380(6) -0.1181(5) 0.164(7) Uani 1 1 d . . . . .
 C24 C -0.6731(6) -0.4934(7) -0.2635(4) 0.116(5) Uani 1 1 d . . . . .
 C23 C -0.7025(7) -0.4675(7) -0.2784(6) 0.138(7) Uani 1 1 d . . . . .
 C22 C -0.7395(8) -0.4605(6) -0.2619(6) 0.140(7) Uani 1 1 d . . . . .
 C21 C -0.7694(8) -0.4347(6) -0.2753(5) 0.130(6) Uani 1 1 d . . . . .
 H21 H -0.7658 -0.4224 -0.2977 0.156 Uiso 1 1 calc R . . . .
 C19 C -0.8082(6) -0.4476(6) -0.2207(6) 0.132(8) Uani 1 1 d . . . . .
 H19 H -0.8323 -0.4424 -0.2073 0.159 Uiso 1 1 calc R . . . .
 C30 C -0.7451(7) -0.4792(5) -0.2273(5) 0.121(6) Uani 1 1 d . . . . .
 N7 N -0.7233(6) -0.5197(5) -0.1810(4) 0.133(6) Uani 1 1 d . . . . .
 N2 N -0.7592(6) -0.4481(4) -0.1372(3) 0.142(6) Uani 1 1 d . . . . .
 C10 C -0.7182(5) -0.4358(5) -0.1356(4) 0.147(7) Uani 1 1 d G . . . .
 H10 H -0.6974 -0.4524 -0.1460 0.176 Uiso 1 1 calc R . . . .
 C9 C -0.7077(4) -0.3994(6) -0.1187(4) 0.166(9) Uani 1 1 d G . . . .
 H9 H -0.6798 -0.3910 -0.1175 0.199 Uiso 1 1 calc R . . . .
 C8 C -0.7382(6) -0.3752(4) -0.1035(4) 0.163(8) Uani 1 1 d G . . . .
 H8 H -0.7310 -0.3503 -0.0919 0.196 Uiso 1 1 calc R . . . .
 C7 C -0.7792(5) -0.3875(4) -0.1051(4) 0.139(8) Uani 1 1 d G . . . .
 C11 C -0.7897(4) -0.4239(5) -0.1220(4) 0.114(6) Uani 1 1 d G . . . .
 N1 N -0.8323(4) -0.4755(4) -0.1441(3) 0.163(6) Uani 1 1 d . U . . .
 C1 C -0.8708(5) -0.4931(4) -0.1493(3) 0.174(7) Uani 1 1 d G U . . .
 H1 H -0.8732 -0.5182 -0.1619 0.209 Uiso 1 1 calc R . . . .
 C2 C -0.9058(4) -0.4740(5) -0.1361(4) 0.193(9) Uani 1 1 d G U . . .
 H2 H -0.9321 -0.4861 -0.1397 0.232 Uiso 1 1 calc R . . . .
 C3 C -0.9023(4) -0.4373(5) -0.1176(4) 0.168(8) Uani 1 1 d G U . . .
 H3 H -0.9263 -0.4242 -0.1086 0.202 Uiso 1 1 calc R . . . .
 C4 C -0.8638(5) -0.4196(4) -0.1124(4) 0.173(8) Uani 1 1 d G U . . .
 C12 C -0.8288(4) -0.4387(4) -0.1256(4) 0.146(7) Uani 1 1 d G U . . .
 N6 N -0.7802(6) -0.4717(5) -0.2084(5) 0.141(5) Uani 1 1 d . . . . .
 C29 C -0.7152(6) -0.5049(7) -0.2121(5) 0.117(5) Uani 1 1 d . . . . .
 C28 C -0.6972(8) -0.5454(8) -0.1664(6) 0.143(8) Uani 1 1 d . . . . .
 H28 H -0.7037 -0.5582 -0.1446 0.172 Uiso 1 1 calc R . . . .
 C25 C -0.6794(8) -0.5141(7) -0.2293(5) 0.138(8) Uani 1 1 d . . . . .
 C27 C -0.6647(9) -0.5528(7) -0.1808(6) 0.153(8) Uani 1 1 d . . . . .
 H27 H -0.6460 -0.5688 -0.1673 0.184 Uiso 1 1 calc R . . . .
 N3 N -0.8764(7) -0.3540(8) -0.0792(6) 0.168(7) Uani 1 1 d . . . . .
 H3A H -0.9034 -0.3564 -0.0777 0.201 Uiso 1 1 calc R . . . .
 C26 C -0.6500(7) -0.5412(7) -0.2152(6) 0.137(6) Uani 1 1 d . . . . .
 H26 H -0.6252 -0.5501 -0.2261 0.165 Uiso 1 1 calc R . . . .
 C20 C -0.8030(8) -0.4272(7) -0.2568(7) 0.144(8) Uani 1 1 d . . . . .
 H20 H -0.8237 -0.4094 -0.2657 0.173 Uiso 1 1 calc R . . . .
 C5 C -0.8501(12) -0.3798(8) -0.0944(5) 0.155(8) Uani 1 1 d . . . . .
 N9 N -0.6392(4) -0.4967(8) -0.2865(4) 0.137(5) Uani 1 1 d . . . . .
 N8 N -0.6879(6) -0.4560(6) -0.3100(4) 0.143(6) Uani 1 1 d . . . . .
 H8A H -0.7014 -0.4418 -0.3260 0.171 Uiso 1 1 calc R . . . .
 C13 C -0.8512(10) -0.3212(9) -0.0655(7) 0.164(9) Uani 1 1 d . . . . .
 C32 C -0.6227(9) -0.4632(6) -0.3426(6) 0.160(7) Uani 1 1 d . U . . .
 C31 C -0.6482(9) -0.4702(7) -0.3126(6) 0.164(9) Uani 1 1 d . . . . .
 N4 N -0.8148(7) -0.3288(7) -0.0741(5) 0.168(8) Uani 1 1 d . . . . .
 C14 C -0.8713(9) -0.2898(9) -0.0483(6) 0.147(7) Uani 1 1 d . . . . .
 C15 C -0.9111(9) -0.2875(8) -0.0387(6) 0.161(8) Uani 1 1 d . . . . .
 H15 H -0.9287 -0.3096 -0.0448 0.193 Uiso 1 1 calc R . . . .
 C6 C -0.8133(9) -0.3661(9) -0.0914(7) 0.148(10) Uani 1 1 d . . . . .
 C35 C -0.5694(8) -0.4542(7) -0.3968(6) 0.169(8) Uani 1 1 d . U . . .
 H35 H -0.5514 -0.4472 -0.4155 0.202 Uiso 1 1 calc R . . . .
 C36 C -0.5822(7) -0.4799(6) -0.3434(5) 0.140(6) Uani 1 1 d . U . . .
 H36 H -0.5730 -0.4944 -0.3232 0.168 Uiso 1 1 calc R . . . .
 C34 C -0.6093(9) -0.4390(8) -0.3991(7) 0.182(9) Uani 1 1 d . U . . .
 H34 H -0.6176 -0.4241 -0.4193 0.218 Uiso 1 1 calc R . . . .
 C33 C -0.6358(8) -0.4453(7) -0.3732(7) 0.182(9) Uani 1 1 d . U . . .
 H33 H -0.6638 -0.4373 -0.3758 0.218 Uiso 1 1 calc R . . . .
 N10 N -0.5541(6) -0.4764(5) -0.3726(4) 0.144(5) Uani 1 1 d . U . . .
 C17 C -0.8990(7) -0.2223(9) -0.0090(7) 0.176(10) Uani 1 1 d . . . . .
 H17 H -0.9085 -0.1992 0.0040 0.211 Uiso 1 1 calc R . . . .
 C44 C -0.7750(8) -0.5973(8) -0.0648(5) 0.184(11) Uani 1 1 d . . . . .
 H44 H -0.7750 -0.6165 -0.0460 0.220 Uiso 1 1 calc R . . . .
 C18 C -0.8448(7) -0.2608(7) -0.0340(5) 0.127(6) Uani 1 1 d . . . . .
 H18 H -0.8161 -0.2662 -0.0358 0.152 Uiso 1 1 calc R . . . .
 C46 C -0.7580(8) -0.5299(7) -0.0863(5) 0.181(11) Uani 1 1 d . . . . .
 H46 H -0.7439 -0.5044 -0.0841 0.217 Uiso 1 1 calc R . . . .
 C16 C -0.9282(10) -0.2545(11) -0.0202(7) 0.205(12) Uani 1 1 d . . . . .
 H16 H -0.9568 -0.2530 -0.0151 0.246 Uiso 1 1 calc R . . . .
 C45 C -0.7576(9) -0.5545(7) -0.0595(5) 0.176(10) Uani 1 1 d . . . . .
 H45 H -0.7469 -0.5459 -0.0375 0.211 Uiso 1 1 calc R . . . .
 N5 N -0.8557(6) -0.2263(6) -0.0180(4) 0.147(6) Uani 1 1 d . . . . .
 O1 O -0.7714(6) -0.6455(6) -0.2744(7) 0.251(9) Uani 1 1 d . U . . .
 H1A H -0.7759 -0.6620 -0.2910 0.377 Uiso 1 1 calc R . . . .
 C58 C -0.7702(10) -0.7604(7) -0.1929(8) 0.253(12) Uani 1 1 d D U . . .
 H58 H -0.7841 -0.7782 -0.2088 0.304 Uiso 1 1 calc R . . . .
 C63 C -0.7267(5) -0.6556(5) -0.1912(5) 0.240(10) Uani 1 1 d . U . . .
 H63 H -0.7107 -0.6388 -0.1760 0.288 Uiso 1 1 calc R . . . .
 C62 C -0.7390(6) -0.6946(5) -0.1803(4) 0.239(10) Uani 1 1 d DG U . . .
 C57 C -0.7623(5) -0.7193(4) -0.2026(5) 0.245(10) Uani 1 1 d DG U . . .
 C56 C -0.7733(5) -0.7050(6) -0.2357(4) 0.239(10) Uani 1 1 d DG U . . .
 C55 C -0.7609(6) -0.6661(6) -0.2466(4) 0.238(11) Uani 1 1 d G U . . .
 C64 C -0.7376(5) -0.6414(5) -0.2244(5) 0.233(10) Uani 1 1 d G U . . .
 H64 H -0.7292 -0.6148 -0.2318 0.280 Uiso 1 1 calc R . . . .
 C60 C -0.7373(10) -0.7493(9) -0.1368(7) 0.271(12) Uani 1 1 d D U . . .
 H60 H -0.7323 -0.7581 -0.1134 0.325 Uiso 1 1 calc R . . . .
 C59 C -0.7582(10) -0.7749(6) -0.1610(8) 0.256(12) Uani 1 1 d D U . . .
 H59 H -0.7639 -0.8026 -0.1549 0.307 Uiso 1 1 calc R . . . .
 C61 C -0.7245(8) -0.7110(7) -0.1481(6) 0.236(10) Uani 1 1 d D U . . .
 H61 H -0.7057 -0.6956 -0.1342 0.283 Uiso 1 1 calc R . . . .

loop_
  _atom_site_aniso_label
  _atom_site_aniso_U_11
  _atom_site_aniso_U_22
  _atom_site_aniso_U_33
  _atom_site_aniso_U_23
  _atom_site_aniso_U_13
  _atom_site_aniso_U_12
 Pt2 0.1292(5) 0.1292(5) 0.0949(5) 0.0035(7) -0.0035(7) -0.0246(6)
 Pt1 0.1328(7) 0.1328(7) 0.1324(10) 0.000 0.000 0.000
 Ru1 0.1705(12) 0.1157(9) 0.1070(8) 0.0008(14) 0.0091(8) -0.0108(16)
 N14 0.21(2) 0.140(14) 0.109(11) 0.032(12) -0.052(12) -0.051(14)
 C47 0.22(3) 0.13(2) 0.111(17) 0.005(15) -0.017(17) -0.060(19)
 C42 0.19(2) 0.16(2) 0.093(14) 0.000(14) -0.030(13) -0.065(18)
 C43 0.21(2) 0.139(19) 0.100(14) -0.003(14) 0.004(15) -0.033(17)
 C41 0.159(17) 0.134(16) 0.089(11) 0.028(11) -0.027(11) -0.023(13)
 C49 0.148(18) 0.147(18) 0.131(16) 0.018(15) -0.024(14) -0.022(15)
 C50 0.18(2) 0.145(19) 0.121(16) 0.009(14) -0.026(14) -0.018(16)
 C51 0.24(3) 0.147(19) 0.108(14) -0.018(14) -0.053(15) -0.008(17)
 C52 0.28(3) 0.126(17) 0.112(14) 0.005(12) -0.056(16) -0.033(17)
 C53 0.26(3) 0.17(2) 0.103(11) 0.015(13) -0.072(15) -0.09(2)
 N15 0.148(12) 0.129(12) 0.107(9) 0.009(9) -0.012(9) 0.022(9)
 C54 0.143(16) 0.156(18) 0.090(12) 0.017(11) -0.016(11) -0.004(13)
 N13 0.170(14) 0.099(11) 0.114(11) 0.020(8) -0.021(10) -0.020(10)
 N11 0.159(14) 0.137(12) 0.103(10) 0.014(9) 0.024(10) 0.001(10)
 C37 0.16(2) 0.25(3) 0.063(10) 0.029(14) 0.021(12) 0.03(2)
 C38 0.25(3) 0.115(16) 0.139(18) -0.009(15) -0.071(18) 0.001(17)
 C39 0.22(2) 0.136(17) 0.094(12) -0.038(12) -0.033(14) 0.016(15)
 C40 0.22(2) 0.136(17) 0.100(13) 0.005(12) -0.022(14) -0.012(16)
 C48 0.184(18) 0.110(13) 0.074(10) -0.025(10) 0.033(11) -0.024(12)
 N12 0.21(2) 0.157(17) 0.123(14) -0.014(12) -0.007(12) -0.073(15)
 C24 0.131(13) 0.103(15) 0.114(12) 0.017(12) 0.005(10) 0.001(13)
 C23 0.142(18) 0.133(16) 0.139(18) 0.022(13) 0.014(15) 0.030(14)
 C22 0.16(2) 0.102(14) 0.160(19) 0.008(13) 0.020(17) 0.012(13)
 C21 0.155(19) 0.134(16) 0.101(13) 0.019(11) -0.036(13) 0.013(15)
 C19 0.095(13) 0.130(16) 0.17(2) -0.055(15) -0.029(13) 0.051(12)
 C30 0.155(19) 0.097(12) 0.112(14) 0.026(10) -0.020(13) 0.002(12)
 N7 0.192(17) 0.119(13) 0.088(10) 0.007(8) -0.011(11) -0.024(11)
 N2 0.174(17) 0.127(13) 0.124(13) -0.021(10) 0.014(12) -0.004(13)
 C10 0.14(2) 0.16(2) 0.142(17) -0.027(15) 0.010(14) -0.003(15)
 C9 0.15(2) 0.20(3) 0.146(18) -0.025(17) 0.022(15) -0.055(19)
 C8 0.20(3) 0.137(18) 0.156(19) -0.012(15) -0.012(19) 0.020(19)
 C7 0.106(15) 0.18(2) 0.136(17) 0.000(16) 0.002(14) -0.028(16)
 C11 0.144(19) 0.086(13) 0.110(14) -0.018(11) 0.016(13) -0.027(13)
 N1 0.213(15) 0.140(12) 0.136(12) -0.012(9) 0.005(12) -0.041(11)
 C1 0.248(19) 0.080(13) 0.194(17) -0.004(11) -0.016(16) -0.058(13)
 C2 0.220(16) 0.153(19) 0.21(2) -0.016(15) -0.028(18) -0.029(16)
 C3 0.160(14) 0.146(16) 0.20(2) -0.005(13) 0.037(16) -0.032(13)
 C4 0.173(17) 0.134(16) 0.21(2) -0.014(14) 0.004(17) -0.024(12)
 C12 0.152(14) 0.155(16) 0.132(14) -0.021(11) -0.007(13) -0.043(13)
 N6 0.119(13) 0.148(13) 0.154(14) -0.007(11) 0.000(11) 0.016(11)
 C29 0.139(14) 0.099(13) 0.114(13) -0.032(14) 0.010(12) 0.005(14)
 C28 0.14(2) 0.18(2) 0.109(15) 0.024(15) 0.015(15) -0.021(17)
 C25 0.167(19) 0.16(2) 0.088(11) -0.004(11) -0.010(13) 0.011(15)
 C27 0.17(2) 0.16(2) 0.131(19) 0.042(15) -0.008(16) -0.030(18)
 N3 0.172(19) 0.170(19) 0.161(17) -0.029(14) 0.005(14) 0.023(17)
 C26 0.140(17) 0.152(18) 0.120(15) -0.003(13) -0.002(13) 0.012(14)
 C20 0.15(2) 0.139(18) 0.146(19) 0.045(15) -0.023(15) -0.001(15)
 C5 0.22(3) 0.14(2) 0.102(14) 0.010(13) 0.011(17) 0.00(2)
 N9 0.135(11) 0.155(13) 0.123(9) -0.011(15) -0.010(9) 0.041(15)
 N8 0.141(14) 0.194(17) 0.094(10) 0.036(10) 0.021(10) 0.035(13)
 C13 0.15(2) 0.17(3) 0.16(2) -0.046(19) -0.002(18) 0.03(2)
 C32 0.217(18) 0.119(15) 0.144(14) 0.020(12) 0.002(14) 0.028(14)
 C31 0.18(2) 0.18(2) 0.133(17) 0.081(15) 0.042(16) 0.050(17)
 N4 0.156(18) 0.18(2) 0.168(17) -0.071(15) 0.062(14) 0.005(15)
 C14 0.14(2) 0.17(2) 0.135(17) -0.006(16) 0.016(16) -0.001(18)
 C15 0.15(2) 0.19(2) 0.148(18) -0.036(17) 0.015(16) -0.006(18)
 C6 0.116(18) 0.16(2) 0.16(2) -0.050(17) 0.030(16) -0.041(18)
 C35 0.192(18) 0.18(2) 0.137(13) 0.023(12) 0.010(13) 0.036(17)
 C36 0.183(16) 0.114(13) 0.123(11) 0.004(10) -0.034(10) -0.011(11)
 C34 0.194(19) 0.19(2) 0.158(16) 0.043(16) 0.018(14) 0.044(17)
 C33 0.182(18) 0.168(18) 0.20(2) 0.081(16) 0.021(13) 0.044(16)
 N10 0.196(14) 0.113(10) 0.122(11) 0.024(8) -0.031(9) -0.029(9)
 C17 0.105(14) 0.24(3) 0.18(3) 0.00(2) 0.043(16) 0.056(16)
 C44 0.27(3) 0.21(3) 0.070(11) -0.002(13) -0.023(14) -0.10(2)
 C18 0.144(18) 0.139(17) 0.098(13) -0.005(12) 0.018(12) 0.013(15)
 C46 0.26(3) 0.19(2) 0.094(13) 0.024(14) -0.061(16) -0.093(19)
 C16 0.17(3) 0.26(3) 0.19(2) -0.06(2) 0.022(19) -0.03(3)
 C45 0.28(3) 0.15(2) 0.092(14) 0.004(13) -0.027(15) -0.07(2)
 N5 0.168(17) 0.183(17) 0.089(9) 0.011(10) -0.002(9) 0.050(13)
 O1 0.155(15) 0.182(16) 0.42(3) -0.041(15) -0.060(17) -0.022(13)
 C58 0.16(2) 0.153(17) 0.45(3) -0.049(17) 0.01(2) 0.01(2)
 C63 0.120(18) 0.187(19) 0.41(3) -0.052(18) -0.04(2) -0.004(17)
 C62 0.14(2) 0.187(19) 0.39(3) -0.063(16) -0.017(19) -0.015(17)
 C57 0.16(2) 0.158(16) 0.42(3) -0.051(16) -0.04(2) 0.003(16)
 C56 0.147(19) 0.164(17) 0.41(3) -0.060(16) -0.04(2) -0.004(16)
 C55 0.13(2) 0.17(2) 0.41(3) -0.049(16) -0.04(2) -0.001(17)
 C64 0.120(18) 0.161(18) 0.42(3) -0.053(17) -0.051(19) 0.010(14)
 C60 0.17(3) 0.20(3) 0.44(3) -0.03(2) 0.02(2) -0.02(2)
 C59 0.17(3) 0.16(2) 0.44(4) -0.042(17) 0.04(3) 0.008(19)
 C61 0.114(17) 0.21(2) 0.38(3) -0.057(18) 0.009(19) -0.022(18)

_geom_special_details
;
 All esds (except the esd in the dihedral angle between two l.s. planes)
 are estimated using the full covariance matrix.  The cell esds are taken
 into account individually in the estimation of esds in distances, angles
 and torsion angles; correlations between esds in cell parameters are only
 used when they are defined by crystal symmetry.  An approximate (isotropic)
 treatment of cell esds is used for estimating esds involving l.s. planes.
;
loop_
  _geom_bond_atom_site_label_1
  _geom_bond_atom_site_label_2
  _geom_bond_distance
  _geom_bond_site_symmetry_2
  _geom_bond_publ_flag
 Pt2 N15 1.982(8) . ?
 Pt2 N15 1.982(8) 7 ?
 Pt2 N5 2.00(2) 5_545 ?
 Pt2 N5 2.00(2) 2_455 ?
 Pt1 N10 1.919(19) 2_455 ?
 Pt1 N10 1.919(19) . ?
 Pt1 N10 1.919(19) 3_445 ?
 Pt1 N10 1.919(19) 4_545 ?
 Ru1 N11 2.031(10) . ?
 Ru1 N12 2.041(19) . ?
 Ru1 N7 2.05(2) . ?
 Ru1 N2 2.043(11) . ?
 Ru1 N1 2.028(12) . ?
 Ru1 N6 2.030(18) . ?
 N14 C42 1.35(2) . ?
 N14 C49 1.41(2) . ?
 C47 C43 1.53(3) . ?
 C47 C48 1.39(2) . ?
 C47 N12 1.24(2) . ?
 C42 C43 1.38(3) . ?
 C42 C41 1.35(2) . ?
 C43 C44 1.38(3) . ?
 C41 N13 1.34(2) . ?
 C41 C40 1.454(19) . ?
 C49 C50 1.43(2) . ?
 C49 N13 1.36(2) . ?
 C50 C51 1.3900 . ?
 C50 C54 1.3900 . ?
 C51 C52 1.3900 . ?
 C52 C53 1.3900 . ?
 C53 N15 1.3900 . ?
 N15 C54 1.3900 . ?
 N11 C37 1.3900 . ?
 N11 C48 1.3900 . ?
 C37 C38 1.3900 . ?
 C38 C39 1.3900 . ?
 C39 C40 1.3900 . ?
 C40 C48 1.3900 . ?
 N12 C46 1.39(2) . ?
 C24 C23 1.39(2) . ?
 C24 C25 1.48(2) . ?
 C24 N9 1.415(19) . ?
 C23 C22 1.37(3) . ?
 C23 N8 1.35(2) . ?
 C22 C21 1.38(3) . ?
 C22 C30 1.46(3) . ?
 C21 C20 1.32(3) . ?
 C19 N6 1.29(2) . ?
 C19 C20 1.54(3) . ?
 C30 N6 1.37(2) . ?
 C30 C29 1.41(3) . ?
 N7 C29 1.30(2) . ?
 N7 C28 1.31(3) . ?
 N2 C10 1.3900 . ?
 N2 C11 1.3900 . ?
 C10 C9 1.3900 . ?
 C9 C8 1.3900 . ?
 C8 C7 1.3900 . ?
 C7 C11 1.3900 . ?
 C7 C6 1.41(3) . ?
 C11 C12 1.365(15) . ?
 N1 C1 1.3900 . ?
 N1 C12 1.3900 . ?
 C1 C2 1.3900 . ?
 C2 C3 1.3900 . ?
 C3 C4 1.3900 . ?
 C4 C12 1.3900 . ?
 C4 C5 1.53(3) . ?
 C29 C25 1.37(3) . ?
 C28 C27 1.21(3) . ?
 C25 C26 1.41(3) . ?
 C27 C26 1.44(3) . ?
 N3 C5 1.33(3) . ?
 N3 C13 1.44(3) . ?
 C5 C6 1.28(3) . ?
 N9 C31 1.35(2) . ?
 N8 C31 1.37(2) . ?
 C13 N4 1.25(3) . ?
 C13 C14 1.38(3) . ?
 C32 C31 1.43(3) . ?
 C32 C36 1.42(3) . ?
 C32 C33 1.37(3) . ?
 N4 C6 1.38(3) . ?
 C14 C15 1.34(3) . ?
 C14 C18 1.39(3) . ?
 C15 C16 1.39(3) . ?
 C35 C34 1.39(3) . ?
 C35 N10 1.27(2) . ?
 C36 N10 1.45(3) . ?
 C34 C33 1.32(3) . ?
 C17 C16 1.47(3) . ?
 C17 N5 1.45(2) . ?
 C44 C45 1.51(3) . ?
 C18 N5 1.32(2) . ?
 C46 C45 1.30(2) . ?
 N5 Pt2 2.00(2) 4_545 ?
 O1 C55 1.30(3) . ?
 C58 C57 1.409(19) . ?
 C58 C59 1.36(2) . ?
 C63 C62 1.3900 . ?
 C63 C64 1.3900 . ?
 C62 C57 1.3900 . ?
 C62 C61 1.420(19) . ?
 C57 C56 1.3900 . ?
 C56 C56 1.479(13) 16_334 ?
 C56 C55 1.3900 . ?
 C55 C64 1.3900 . ?
 C60 C59 1.42(2) . ?
 C60 C61 1.38(2) . ?

loop_
  _geom_angle_atom_site_label_1
  _geom_angle_atom_site_label_2
  _geom_angle_atom_site_label_3
  _geom_angle
  _geom_angle_site_symmetry_1
  _geom_angle_site_symmetry_3
  _geom_angle_publ_flag
 N15 Pt2 N15 179.8(18) . 7 ?
 N15 Pt2 N5 91.0(13) 7 2_455 ?
 N15 Pt2 N5 89.0(6) . 2_455 ?
 N15 Pt2 N5 91.0(6) . 5_545 ?
 N15 Pt2 N5 89.0(13) 7 5_545 ?
 N5 Pt2 N5 177.3(11) 5_545 2_455 ?
 N10 Pt1 N10 174.2(10) 2_455 4_545 ?
 N10 Pt1 N10 174.2(10) 3_445 . ?
 N10 Pt1 N10 89.85(5) 4_545 . ?
 N10 Pt1 N10 89.85(5) 4_545 3_445 ?
 N10 Pt1 N10 89.86(5) 2_455 . ?
 N10 Pt1 N10 89.85(5) 2_455 3_445 ?
 N11 Ru1 N12 77.7(6) . . ?
 N11 Ru1 N7 89.2(5) . . ?
 N11 Ru1 N2 171.8(6) . . ?
 N12 Ru1 N7 95.7(8) . . ?
 N12 Ru1 N2 97.4(7) . . ?
 N2 Ru1 N7 97.9(7) . . ?
 N1 Ru1 N11 95.8(5) . . ?
 N1 Ru1 N12 90.0(7) . . ?
 N1 Ru1 N7 173.1(6) . . ?
 N1 Ru1 N2 77.5(7) . . ?
 N1 Ru1 N6 94.5(7) . . ?
 N6 Ru1 N11 94.6(6) . . ?
 N6 Ru1 N12 171.5(8) . . ?
 N6 Ru1 N7 80.3(7) . . ?
 N6 Ru1 N2 90.7(6) . . ?
 C42 N14 C49 105.4(16) . . ?
 C48 C47 C43 111.3(19) . . ?
 N12 C47 C43 124(2) . . ?
 N12 C47 C48 124(2) . . ?
 N14 C42 C43 127(2) . . ?
 N14 C42 C41 110.3(19) . . ?
 C41 C42 C43 122(2) . . ?
 C42 C43 C47 120(2) . . ?
 C44 C43 C47 114(2) . . ?
 C44 C43 C42 126(2) . . ?
 C42 C41 C40 123(2) . . ?
 N13 C41 C42 108.3(17) . . ?
 N13 C41 C40 128.9(16) . . ?
 N14 C49 C50 123.6(18) . . ?
 N13 C49 N14 107.4(18) . . ?
 N13 C49 C50 128.5(19) . . ?
 C51 C50 C49 122.0(13) . . ?
 C51 C50 C54 120.0 . . ?
 C54 C50 C49 117.9(13) . . ?
 C52 C51 C50 120.0 . . ?
 C51 C52 C53 120.0 . . ?
 N15 C53 C52 120.0 . . ?
 C53 N15 Pt2 120.2(8) . . ?
 C54 N15 Pt2 119.8(7) . . ?
 C54 N15 C53 120.0 . . ?
 N15 C54 C50 120.0 . . ?
 C41 N13 C49 108.5(16) . . ?
 C37 N11 Ru1 124.3(7) . . ?
 C37 N11 C48 120.0 . . ?
 C48 N11 Ru1 115.7(7) . . ?
 N11 C37 C38 120.0 . . ?
 C37 C38 C39 120.0 . . ?
 C38 C39 C40 120.0 . . ?
 C39 C40 C41 127.3(12) . . ?
 C48 C40 C41 112.5(12) . . ?
 C48 C40 C39 120.0 . . ?
 C47 C48 N11 109.1(13) . . ?
 C47 C48 C40 130.9(13) . . ?
 C40 C48 N11 120.0 . . ?
 C47 N12 Ru1 113.2(16) . . ?
 C47 N12 C46 119(2) . . ?
 C46 N12 Ru1 126.7(15) . . ?
 C23 C24 C25 123(2) . . ?
 C23 C24 N9 109.1(18) . . ?
 N9 C24 C25 128(2) . . ?
 C22 C23 C24 121(2) . . ?
 N8 C23 C24 106.9(19) . . ?
 N8 C23 C22 132(2) . . ?
 C23 C22 C21 123(2) . . ?
 C23 C22 C30 117(2) . . ?
 C21 C22 C30 120(2) . . ?
 C20 C21 C22 120(2) . . ?
 N6 C19 C20 121(2) . . ?
 N6 C30 C22 120.2(19) . . ?
 N6 C30 C29 117.6(18) . . ?
 C29 C30 C22 122(2) . . ?
 C29 N7 Ru1 113.7(16) . . ?
 C29 N7 C28 119(2) . . ?
 C28 N7 Ru1 127.0(16) . . ?
 C10 N2 Ru1 124.1(11) . . ?
 C10 N2 C11 120.0 . . ?
 C11 N2 Ru1 115.9(11) . . ?
 N2 C10 C9 120.0 . . ?
 C10 C9 C8 120.0 . . ?
 C9 C8 C7 120.0 . . ?
 C8 C7 C6 126.5(17) . . ?
 C11 C7 C8 120.0 . . ?
 C11 C7 C6 113.5(17) . . ?
 C7 C11 N2 120.0 . . ?
 C12 C11 N2 115.0(14) . . ?
 C12 C11 C7 125.0(14) . . ?
 C1 N1 Ru1 123.7(9) . . ?
 C1 N1 C12 120.0 . . ?
 C12 N1 Ru1 116.3(9) . . ?
 C2 C1 N1 120.0 . . ?
 C1 C2 C3 120.0 . . ?
 C4 C3 C2 120.0 . . ?
 C3 C4 C5 132.4(18) . . ?
 C12 C4 C3 120.0 . . ?
 C12 C4 C5 107.5(18) . . ?
 C11 C12 N1 115.3(13) . . ?
 C11 C12 C4 124.7(13) . . ?
 C4 C12 N1 120.0 . . ?
 C19 N6 Ru1 128.3(17) . . ?
 C19 N6 C30 120.2(19) . . ?
 C30 N6 Ru1 111.5(13) . . ?
 N7 C29 C30 116.9(19) . . ?
 N7 C29 C25 122(2) . . ?
 C25 C29 C30 121(2) . . ?
 C27 C28 N7 120(2) . . ?
 C29 C25 C24 116(2) . . ?
 C29 C25 C26 122.0(19) . . ?
 C26 C25 C24 122(2) . . ?
 C28 C27 C26 130(3) . . ?
 C5 N3 C13 105(2) . . ?
 C25 C26 C27 107(2) . . ?
 C21 C20 C19 119(2) . . ?
 N3 C5 C4 123(3) . . ?
 C6 C5 C4 127(3) . . ?
 C6 C5 N3 110(3) . . ?
 C31 N9 C24 103.9(17) . . ?
 C23 N8 C31 107.6(17) . . ?
 N4 C13 N3 107(2) . . ?
 N4 C13 C14 136(3) . . ?
 C14 C13 N3 117(3) . . ?
 C36 C32 C31 119(2) . . ?
 C33 C32 C31 125(3) . . ?
 C33 C32 C36 116(2) . . ?
 N9 C31 N8 111.5(18) . . ?
 N9 C31 C32 124(2) . . ?
 N8 C31 C32 123(2) . . ?
 C13 N4 C6 109(2) . . ?
 C13 C14 C18 113(3) . . ?
 C15 C14 C13 129(3) . . ?
 C15 C14 C18 117(2) . . ?
 C14 C15 C16 124(3) . . ?
 C5 C6 C7 122(3) . . ?
 C5 C6 N4 108(3) . . ?
 N4 C6 C7 130(2) . . ?
 N10 C35 C34 128(2) . . ?
 C32 C36 N10 125(2) . . ?
 C33 C34 C35 120(3) . . ?
 C34 C33 C32 120(3) . . ?
 C35 N10 Pt1 128.5(17) . . ?
 C35 N10 C36 111(2) . . ?
 C36 N10 Pt1 120.6(13) . . ?
 N5 C17 C16 119(2) . . ?
 C43 C44 C45 119(2) . . ?
 N5 C18 C14 126(2) . . ?
 C45 C46 N12 125(2) . . ?
 C15 C16 C17 116(3) . . ?
 C46 C45 C44 117.2(19) . . ?
 C17 N5 Pt2 119.0(18) . 4_545 ?
 C18 N5 Pt2 124.0(17) . 4_545 ?
 C18 N5 C17 116(2) . . ?
 C59 C58 C57 120.5(14) . . ?
 C62 C63 C64 120.0 . . ?
 C63 C62 C61 120.3(12) . . ?
 C57 C62 C63 120.0 . . ?
 C57 C62 C61 119.4(12) . . ?
 C62 C57 C58 119.2(12) . . ?
 C62 C57 C56 120.0 . . ?
 C56 C57 C58 120.3(13) . . ?
 C57 C56 C56 129(2) . 16_334 ?
 C55 C56 C57 120.0 . . ?
 C55 C56 C56 111(2) . 16_334 ?
 O1 C55 C56 129.5(17) . . ?
 O1 C55 C64 110.1(17) . . ?
 C56 C55 C64 120.0 . . ?
 C55 C64 C63 120.0 . . ?
 C61 C60 C59 118.0(15) . . ?
 C58 C59 C60 121.2(15) . . ?
 C60 C61 C62 120.6(13) . . ?

_shelx_res_file
;
    lambda_pt_cage_sq.res created by SHELXL-2014/7

TITL lambda_Pt_cage_sq
REM reset to I422 #97
CELL 1.54184 32.475593 32.475593 38.094376 90 90 90
ZERR 2 0.000858 0.000858 0.001488 0 0 0
LATT -2
SYMM -Y,+X,+Z
SYMM -X,-Y,+Z
SYMM +Y,-X,+Z
SYMM +X,-Y,-Z
SYMM -X,+Y,-Z
SYMM +Y,+X,-Z
SYMM -Y,-X,-Z
SFAC C H N O Pt Ru
UNIT 1024 640 240 16 12 16
EQIV $1 -1.5-Y,-1.5-X,-0.5-Z
DFIX 1.47 0.01 C56 C56_$1
DFIX 2.8 C59 C62 C60 C57 C61 C58
DFIX 2.4 C57 C61 C58 C62 C59 C57 C60 C58 C61 C59 C62 C60
DFIX 1.39 C57 C62 C58 C57 C59 C58 C60 C59 C61 C60 C62 C61
DELU O1 C55 C56 C57 C58 C59 C60 C61 C62 C63 C64
DELU C32 C33 C34 C35 N10 C36
DELU N1 C1 C2 C3 C4 C12
SIMU O1 C55 C56 C57 C58 C59 C60 C61 C62 C63 C64
SIMU C32 C33 C34 C35 N10 C36
SIMU N1 C1 C2 C3 C4 C12

L.S. 15 0 391
PLAN  200
SIZE 0.2 0.15 0.15
TEMP -123
BOND
ABIN
fmap 2
acta
TWIN -1 0 0 0 -1 0 0 0 -1 2
REM <olex2.extras>
REM <HklSrc "%.\\lambda_pt_cage_sq.hkl">
REM </olex2.extras>

WGHT    0.076000  122.127197
BASF   0.08850
FVAR       0.83417
PT2   5   -0.815740   -0.815740    0.000000    10.50000    0.12922    0.12922 =
         0.09494    0.00355   -0.00355   -0.02461
PT1   5   -0.500000   -0.500000   -0.370092    10.25000    0.13284    0.13284 =
         0.13240    0.00000    0.00000    0.00000
RU1   6   -0.778910   -0.500847   -0.161210    11.00000    0.17047    0.11567 =
         0.10695    0.00084    0.00911   -0.01078
N14   3   -0.806863   -0.680590   -0.086416    11.00000    0.21261    0.13966 =
         0.10897    0.03166   -0.05248   -0.05092
AFIX  43
H14   2   -0.798971   -0.683003   -0.064413    11.00000   -1.20000
AFIX   0
C47   1   -0.790755   -0.573172   -0.123845    11.00000    0.22297    0.12843 =
         0.11149    0.00451   -0.01704   -0.06003
C42   1   -0.804990   -0.646674   -0.106705    11.00000    0.18528    0.15641 =
         0.09334   -0.00021   -0.02996   -0.06541
C43   1   -0.790780   -0.608130   -0.097076    11.00000    0.20514    0.13885 =
         0.10011   -0.00331    0.00423   -0.03254
C41   1   -0.822348   -0.654034   -0.138204    11.00000    0.15863    0.13430 =
         0.08918    0.02842   -0.02716   -0.02340
C49   1   -0.824141   -0.711381   -0.107905    11.00000    0.14815    0.14675 =
         0.13090    0.01822   -0.02443   -0.02182
AFIX  66
C50   1   -0.833830   -0.751846   -0.095793    11.00000    0.18256    0.14473 =
         0.12092    0.00930   -0.02572   -0.01840
C51   1   -0.851410   -0.781297   -0.117620    11.00000    0.24030    0.14666 =
         0.10775   -0.01820   -0.05340   -0.00796
AFIX  43
H51   2   -0.858750   -0.774314   -0.141015    11.00000   -1.20000
AFIX  65
C52   1   -0.858251   -0.820964   -0.105217    11.00000    0.27850    0.12611 =
         0.11206    0.00477   -0.05647   -0.03348
AFIX  43
H52   2   -0.870267   -0.841092   -0.120135    11.00000   -1.20000
AFIX  65
C53   1   -0.847511   -0.831181   -0.070987    11.00000    0.25830    0.16682 =
         0.10337    0.01465   -0.07200   -0.09430
AFIX  43
H53   2   -0.852187   -0.858292   -0.062510    11.00000   -1.20000
AFIX  65
N15   3   -0.829931   -0.801731   -0.049159    11.00000    0.14836    0.12942 =
         0.10728    0.00906   -0.01216    0.02248
C54   1   -0.823090   -0.762063   -0.061562    11.00000    0.14261    0.15596 =
         0.09020    0.01748   -0.01569   -0.00436
AFIX  43
H54   2   -0.811074   -0.741936   -0.046644    11.00000   -1.20000
AFIX   0
N13   3   -0.834350   -0.693380   -0.139085    11.00000    0.17008    0.09852 =
         0.11434    0.02011   -0.02089   -0.02020
AFIX  66
N11   3   -0.804707   -0.553588   -0.179541    11.00000    0.15892    0.13707 =
         0.10295    0.01382    0.02391    0.00102
C37   1   -0.819971   -0.558503   -0.213372    11.00000    0.16120    0.25460 =
         0.06250    0.02877    0.02139    0.02621
AFIX  43
H37   2   -0.818150   -0.536508   -0.229740    11.00000   -1.20000
AFIX  65
C38   1   -0.837900   -0.595600   -0.223253    11.00000    0.24567    0.11549 =
         0.13900   -0.00864   -0.07054    0.00135
AFIX  43
H38   2   -0.848332   -0.598959   -0.246375    11.00000   -1.20000
AFIX  65
C39   1   -0.840564   -0.627781   -0.199305    11.00000    0.21921    0.13558 =
         0.09379   -0.03774   -0.03258    0.01617
AFIX  43
H39   2   -0.852818   -0.653135   -0.206058    11.00000   -1.20000
AFIX  65
C40   1   -0.825301   -0.622867   -0.165474    11.00000    0.21558    0.13557 =
         0.10044    0.00451   -0.02159   -0.01183
C48   1   -0.807372   -0.585770   -0.155592    11.00000    0.18357    0.10962 =
         0.07362   -0.02505    0.03298   -0.02351
AFIX   0
N12   3   -0.777512   -0.538035   -0.118051    11.00000    0.21064    0.15727 =
         0.12287   -0.01361   -0.00743   -0.07319
C24   1   -0.673146   -0.493420   -0.263470    11.00000    0.13062    0.10340 =
         0.11382    0.01659    0.00535    0.00102
C23   1   -0.702536   -0.467539   -0.278370    11.00000    0.14172    0.13301 =
         0.13923    0.02156    0.01425    0.02996
C22   1   -0.739517   -0.460532   -0.261877    11.00000    0.15678    0.10195 =
         0.16039    0.00830    0.01964    0.01212
C21   1   -0.769356   -0.434705   -0.275254    11.00000    0.15480    0.13436 =
         0.10086    0.01908   -0.03631    0.01299
AFIX  43
H21   2   -0.765758   -0.422362   -0.297654    11.00000   -1.20000
AFIX   0
C19   1   -0.808203   -0.447615   -0.220700    11.00000    0.09456    0.12981 =
         0.17234   -0.05501   -0.02913    0.05114
AFIX  43
H19   2   -0.832336   -0.442419   -0.207320    11.00000   -1.20000
AFIX   0
C30   1   -0.745109   -0.479226   -0.227268    11.00000    0.15484    0.09666 =
         0.11244    0.02558   -0.02015    0.00222
N7    3   -0.723278   -0.519653   -0.180970    11.00000    0.19247    0.11896 =
         0.08754    0.00712   -0.01107   -0.02368
AFIX  66
N2    3   -0.759189   -0.448128   -0.137243    11.00000    0.17450    0.12727 =
         0.12445   -0.02120    0.01434   -0.00358
C10   1   -0.718234   -0.435849   -0.135579    11.00000    0.13909    0.15970 =
         0.14188   -0.02694    0.00977   -0.00307
AFIX  43
H10   2   -0.697412   -0.452375   -0.145988    11.00000   -1.20000
AFIX  65
C9    1   -0.707743   -0.399390   -0.118686    11.00000    0.14751    0.20390 =
         0.14643   -0.02477    0.02150   -0.05532
AFIX  43
H9    2   -0.679752   -0.390998   -0.117549    11.00000   -1.20000
AFIX  65
C8    1   -0.738209   -0.375210   -0.103457    11.00000    0.19665    0.13716 =
         0.15632   -0.01204   -0.01216    0.02049
AFIX  43
H8    2   -0.731039   -0.350293   -0.091911    11.00000   -1.20000
AFIX  65
C7    1   -0.779165   -0.387489   -0.105120    11.00000    0.10554    0.17538 =
         0.13641    0.00031    0.00179   -0.02800
C11   1   -0.789655   -0.423948   -0.122013    11.00000    0.14439    0.08650 =
         0.11007   -0.01817    0.01562   -0.02656
AFIX  66
N1    3   -0.832288   -0.475462   -0.144063    11.00000    0.21281    0.14029 =
         0.13603   -0.01153    0.00538   -0.04098
C1    1   -0.870795   -0.493107   -0.149304    11.00000    0.24770    0.07973 =
         0.19448   -0.00426   -0.01563   -0.05827
AFIX  43
H1    2   -0.873181   -0.518220   -0.161931    11.00000   -1.20000
AFIX  65
C2    1   -0.905812   -0.474007   -0.136071    11.00000    0.22032    0.15274 =
         0.20626   -0.01577   -0.02777   -0.02879
AFIX  43
H2    2   -0.932130   -0.486066   -0.139653    11.00000   -1.20000
AFIX  65
C3    1   -0.902321   -0.437263   -0.117596    11.00000    0.15973    0.14601 =
         0.19874   -0.00461    0.03653   -0.03200
AFIX  43
H3    2   -0.926254   -0.424209   -0.108552    11.00000   -1.20000
AFIX  65
C4    1   -0.863814   -0.419618   -0.112355    11.00000    0.17296    0.13389 =
         0.21184   -0.01405    0.00432   -0.02430
C12   1   -0.828797   -0.438717   -0.125588    11.00000    0.15159    0.15477 =
         0.13177   -0.02092   -0.00691   -0.04266
AFIX   0
N6    3   -0.780182   -0.471749   -0.208359    11.00000    0.11913    0.14846 =
         0.15443   -0.00731   -0.00022    0.01617
C29   1   -0.715151   -0.504871   -0.212056    11.00000    0.13900    0.09872 =
         0.11355   -0.03234    0.01035    0.00485
C28   1   -0.697177   -0.545436   -0.166366    11.00000    0.13717    0.18289 =
         0.10925    0.02432    0.01549   -0.02060
AFIX  43
H28   2   -0.703727   -0.558219   -0.144642    11.00000   -1.20000
AFIX   0
C25   1   -0.679416   -0.514060   -0.229298    11.00000    0.16673    0.16021 =
         0.08831   -0.00371   -0.01007    0.01116
C27   1   -0.664701   -0.552814   -0.180770    11.00000    0.16727    0.16017 =
         0.13133    0.04158   -0.00784   -0.03019
AFIX  43
H27   2   -0.645965   -0.568777   -0.167296    11.00000   -1.20000
AFIX   0
N3    3   -0.876429   -0.353983   -0.079170    11.00000    0.17173    0.17030 =
         0.16108   -0.02856    0.00513    0.02332
AFIX  43
H3A   2   -0.903369   -0.356380   -0.077748    11.00000   -1.20000
AFIX   0
C26   1   -0.649971   -0.541194   -0.215152    11.00000    0.13953    0.15151 =
         0.12032   -0.00326   -0.00208    0.01173
AFIX  43
H26   2   -0.625239   -0.550123   -0.226082    11.00000   -1.20000
AFIX   0
C20   1   -0.802992   -0.427193   -0.256770    11.00000    0.14801    0.13905 =
         0.14612    0.04497   -0.02275   -0.00066
AFIX  43
H20   2   -0.823685   -0.409370   -0.265706    11.00000   -1.20000
AFIX   0
C5    1   -0.850106   -0.379839   -0.094385    11.00000    0.22061    0.14183 =
         0.10213    0.01049    0.01062    0.00374
N9    3   -0.639154   -0.496698   -0.286526    11.00000    0.13458    0.15471 =
         0.12284   -0.01127   -0.00967    0.04129
N8    3   -0.687912   -0.455970   -0.309968    11.00000    0.14051    0.19409 =
         0.09400    0.03571    0.02102    0.03517
AFIX  43
H8A   2   -0.701358   -0.441849   -0.326009    11.00000   -1.20000
AFIX   0
C13   1   -0.851165   -0.321227   -0.065545    11.00000    0.15324    0.17468 =
         0.16310   -0.04557   -0.00184    0.03316
C32   1   -0.622680   -0.463166   -0.342630    11.00000    0.21709    0.11947 =
         0.14399    0.01975    0.00237    0.02766
C31   1   -0.648181   -0.470227   -0.312597    11.00000    0.18440    0.17589 =
         0.13292    0.08146    0.04240    0.05018
N4    3   -0.814799   -0.328839   -0.074055    11.00000    0.15579    0.18141 =
         0.16800   -0.07104    0.06178    0.00522
C14   1   -0.871336   -0.289835   -0.048267    11.00000    0.13694    0.17084 =
         0.13464   -0.00603    0.01565   -0.00051
C15   1   -0.911072   -0.287451   -0.038650    11.00000    0.14652    0.18793 =
         0.14791   -0.03567    0.01482   -0.00593
AFIX  43
H15   2   -0.928686   -0.309649   -0.044841    11.00000   -1.20000
AFIX   0
C6    1   -0.813277   -0.366144   -0.091417    11.00000    0.11564    0.16407 =
         0.16415   -0.05007    0.02988   -0.04103
C35   1   -0.569407   -0.454211   -0.396761    11.00000    0.19205    0.17663 =
         0.13725    0.02287    0.00999    0.03567
AFIX  43
H35   2   -0.551427   -0.447152   -0.415489    11.00000   -1.20000
AFIX   0
C36   1   -0.582226   -0.479896   -0.343396    11.00000    0.18346    0.11381 =
         0.12282    0.00439   -0.03422   -0.01093
AFIX  43
H36   2   -0.573031   -0.494437   -0.323227    11.00000   -1.20000
AFIX   0
C34   1   -0.609290   -0.439030   -0.399083    11.00000    0.19396    0.19292 =
         0.15837    0.04258    0.01768    0.04434
AFIX  43
H34   2   -0.617612   -0.424113   -0.419328    11.00000   -1.20000
AFIX   0
C33   1   -0.635760   -0.445266   -0.373193    11.00000    0.18161    0.16824 =
         0.19528    0.08135    0.02142    0.04372
AFIX  43
H33   2   -0.663750   -0.437342   -0.375817    11.00000   -1.20000
AFIX   0
N10   3   -0.554083   -0.476379   -0.372634    11.00000    0.19609    0.11341 =
         0.12219    0.02413   -0.03114   -0.02938
C17   1   -0.899030   -0.222339   -0.008986    11.00000    0.10524    0.24333 =
         0.17944    0.00058    0.04310    0.05562
AFIX  43
H17   2   -0.908455   -0.199226    0.004018    11.00000   -1.20000
AFIX   0
C44   1   -0.774977   -0.597265   -0.064764    11.00000    0.27057    0.21076 =
         0.06971   -0.00225   -0.02346   -0.09514
AFIX  43
H44   2   -0.774993   -0.616490   -0.045968    11.00000   -1.20000
AFIX   0
C18   1   -0.844764   -0.260783   -0.033956    11.00000    0.14377    0.13897 =
         0.09805   -0.00499    0.01843    0.01282
AFIX  43
H18   2   -0.816099   -0.266209   -0.035777    11.00000   -1.20000
AFIX   0
C46   1   -0.758006   -0.529896   -0.086310    11.00000    0.26290    0.18571 =
         0.09417    0.02445   -0.06074   -0.09263
AFIX  43
H46   2   -0.743900   -0.504399   -0.084108    11.00000   -1.20000
AFIX   0
C16   1   -0.928173   -0.254546   -0.020181    11.00000    0.17040    0.25521 =
         0.18886   -0.05897    0.02190   -0.03172
AFIX  43
H16   2   -0.956780   -0.252996   -0.015140    11.00000   -1.20000
AFIX   0
C45   1   -0.757611   -0.554452   -0.059512    11.00000    0.28006    0.15434 =
         0.09216    0.00363   -0.02666   -0.06948
AFIX  43
H45   2   -0.746869   -0.545944   -0.037479    11.00000   -1.20000
AFIX   0
N5    3   -0.855708   -0.226274   -0.018034    11.00000    0.16780    0.18290 =
         0.08934    0.01107   -0.00190    0.05002

O1    4   -0.771391   -0.645533   -0.274430    11.00000    0.15519    0.18233 =
         0.41677   -0.04120   -0.05965   -0.02247
AFIX  83
H1A   2   -0.775882   -0.661980   -0.291013    11.00000   -1.50000
AFIX   0
C58   1   -0.770247   -0.760399   -0.192928    11.00000    0.16049    0.15270 =
         0.44595   -0.04934    0.01465    0.00645
AFIX  43
H58   2   -0.784109   -0.778167   -0.208829    11.00000   -1.20000
AFIX  66
C63   1   -0.726660   -0.655637   -0.191231    11.00000    0.12036    0.18661 =
         0.41184   -0.05238   -0.03733   -0.00416
AFIX  43
H63   2   -0.710731   -0.638765   -0.176044    11.00000   -1.20000
AFIX  65
C62   1   -0.739025   -0.694568   -0.180331    11.00000    0.14109    0.18740 =
         0.38970   -0.06264   -0.01704   -0.01485
C57   1   -0.762331   -0.719253   -0.202551    11.00000    0.15652    0.15829 =
         0.42017   -0.05126   -0.04415    0.00257
C56   1   -0.773274   -0.705009   -0.235671    11.00000    0.14718    0.16435 =
         0.40520   -0.06015   -0.03742   -0.00400
C55   1   -0.760909   -0.666078   -0.246571    11.00000    0.13446    0.16607 =
         0.41229   -0.04893   -0.04179   -0.00065
C64   1   -0.737603   -0.641392   -0.224351    11.00000    0.11985    0.16057 =
         0.41962   -0.05298   -0.05078    0.00982
AFIX  43
H64   2   -0.729152   -0.614784   -0.231800    11.00000   -1.20000
AFIX   0
C60   1   -0.737316   -0.749258   -0.136773    11.00000    0.17164    0.20190 =
         0.43970   -0.03224    0.02207   -0.01849
AFIX  43
H60   2   -0.732309   -0.758145   -0.113401    11.00000   -1.20000
AFIX   0
C59   1   -0.758180   -0.774854   -0.161033    11.00000    0.17233    0.15880 =
         0.43669   -0.04200    0.03783    0.00828
AFIX  43
H59   2   -0.763859   -0.802641   -0.154923    11.00000   -1.20000
AFIX   0
C61   1   -0.724485   -0.711033   -0.148111    11.00000    0.11406    0.20984 =
         0.38421   -0.05661    0.00885   -0.02177
AFIX  43
H61   2   -0.705738   -0.695569   -0.134230    11.00000   -1.20000
AFIX   0
HKLF 4

REM  lambda_Pt_cage_sq
REM R1 =  0.0618 for    7665 Fo > 4sig(Fo)  and  0.1369 for all   16486 data
REM    679 parameters refined using    212 restraints

END

WGHT      0.0768    121.3543

REM Highest difference peak  0.815,  deepest hole -1.006,  1-sigma level  0.054
Q1    1  -0.4846 -0.4828 -0.3883  11.00000  0.05    0.81
Q2    1  -0.8314 -0.8405  0.0145  11.00000  0.05    0.57
Q3    1  -0.8431 -0.4997 -0.1613  11.00000  0.05    0.51
Q4    1  -0.7897 -0.8185  0.0142  11.00000  0.05    0.49
Q5    1  -0.8203 -0.7903  0.0141  11.00000  0.05    0.45
Q6    1  -0.5483 -0.5004 -0.3608  11.00000  0.05    0.40
Q7    1  -0.7532 -0.4987 -0.1775  11.00000  0.05    0.39
Q8    1  -0.7662 -0.5301 -0.1483  11.00000  0.05    0.39
Q9    1  -0.8033 -0.8388  0.0182  11.00000  0.05    0.37
Q10   1  -0.8177 -0.2574  0.0002  11.00000  0.05    0.35
Q11   1  -0.6827 -0.6873 -0.1728  11.00000  0.05    0.32
Q12   1  -0.7733 -0.4715 -0.1488  11.00000  0.05    0.31
Q13   1  -0.7717 -0.5294 -0.1790  11.00000  0.05    0.31
Q14   1  -0.7624 -0.4762 -0.1471  11.00000  0.05    0.29
Q15   1  -0.8179 -0.5317 -0.2050  11.00000  0.05    0.28
Q16   1  -0.8111 -0.4797 -0.1730  11.00000  0.05    0.26
Q17   1  -0.7208 -0.7201 -0.1313  11.00000  0.05    0.26
Q18   1  -0.8102 -0.5197 -0.1742  11.00000  0.05    0.25
Q19   1  -0.8009 -0.8018 -0.2108  11.00000  0.05    0.25
Q20   1  -0.7776 -0.7699 -0.1107  11.00000  0.05    0.23
Q21   1  -0.7807 -0.7792 -0.0499  11.00000  0.05    0.22
Q22   1  -0.7801 -0.4617 -0.1790  11.00000  0.05    0.22
Q23   1  -0.7511 -0.7390 -0.1110  11.00000  0.05    0.21
Q24   1  -0.5000 -0.5000 -0.3054  10.25000  0.05    0.21
Q25   1  -0.8182 -0.4707 -0.2051  11.00000  0.05    0.21
Q26   1  -0.5372 -0.4628 -0.3247  11.00000  0.05    0.21
Q27   1  -0.8588 -0.2261 -0.0010  11.00000  0.05    0.20
Q28   1  -0.6984 -0.4985 -0.2967  11.00000  0.05    0.20
Q29   1  -0.5728 -0.4756 -0.3772  11.00000  0.05    0.20
Q30   1  -0.8297 -0.4321 -0.2075  11.00000  0.05    0.20
Q31   1  -0.8712 -0.8009 -0.0530  11.00000  0.05    0.19
Q32   1  -0.7605 -0.6814 -0.1798  11.00000  0.05    0.19
Q33   1  -0.6097 -0.4729 -0.4100  11.00000  0.05    0.19
Q34   1  -0.8039 -0.5787 -0.2038  11.00000  0.05    0.19
Q35   1  -0.8182 -0.8264 -0.1254  11.00000  0.05    0.19
Q36   1  -0.7493 -0.5210 -0.2337  11.00000  0.05    0.19
Q37   1  -0.7017 -0.3695 -0.1418  11.00000  0.05    0.19
Q38   1  -0.8092 -0.4502 -0.1769  11.00000  0.05    0.19
Q39   1  -0.5897 -0.4780 -0.3752  11.00000  0.05    0.18
Q40   1  -0.7525 -0.7883 -0.0924  11.00000  0.05    0.18
Q41   1  -0.8180 -0.5774 -0.0877  11.00000  0.05    0.18
Q42   1  -0.8096 -0.5197 -0.1446  11.00000  0.05    0.18
Q43   1  -0.8522 -0.2409 -0.0039  11.00000  0.05    0.18
Q44   1  -0.7516 -0.3610 -0.0775  11.00000  0.05    0.18
Q45   1  -0.9627 -0.3162 -0.0276  11.00000  0.05    0.17
Q46   1  -0.7091 -0.5182 -0.2466  11.00000  0.05    0.17
Q47   1  -0.7913 -0.4348 -0.2142  11.00000  0.05    0.17
Q48   1  -0.7302 -0.4158 -0.1260  11.00000  0.05    0.17
Q49   1  -0.8235 -0.3006 -0.0574  11.00000  0.05    0.17
Q50   1  -0.8794 -0.1753  0.0148  11.00000  0.05    0.17
Q51   1  -0.8208 -0.5067 -0.1446  11.00000  0.05    0.17
Q52   1  -0.8273 -0.2105 -0.0384  11.00000  0.05    0.17
Q53   1  -0.7975 -0.5718 -0.2081  11.00000  0.05    0.17
Q54   1  -0.8387 -0.4366 -0.2128  11.00000  0.05    0.17
Q55   1  -0.8487 -0.7027 -0.1635  11.00000  0.05    0.17
Q56   1  -0.5354 -0.4646  0.0000  10.50000  0.05    0.17
Q57   1  -0.8286 -0.4994 -0.2351  11.00000  0.05    0.17
Q58   1  -0.5000 -0.5000 -0.0457  10.25000  0.05    0.17
Q59   1  -0.8699 -0.2108 -0.0289  11.00000  0.05    0.17
Q60   1  -0.8274 -0.2896 -0.1032  11.00000  0.05    0.17
Q61   1  -0.7325 -0.5038 -0.1329  11.00000  0.05    0.17
Q62   1  -0.8587 -0.3289 -0.0628  11.00000  0.05    0.16
Q63   1  -0.7100 -0.5004 -0.1244  11.00000  0.05    0.16
Q64   1  -0.9078 -0.1676  0.0170  11.00000  0.05    0.16
Q65   1  -0.8444 -0.5636 -0.2095  11.00000  0.05    0.16
Q66   1  -0.8110 -0.5497 -0.2222  11.00000  0.05    0.16
Q67   1  -0.8520 -0.5004 -0.1244  11.00000  0.05    0.16
Q68   1  -0.8399 -0.5578 -0.2207  11.00000  0.05    0.16
Q69   1  -0.8487 -0.3380 -0.1054  11.00000  0.05    0.16
Q70   1  -0.8715 -0.4670 -0.1502  11.00000  0.05    0.16
Q71   1  -0.8625 -0.5413 -0.2037  11.00000  0.05    0.16
Q72   1  -1.0000 -0.3260  0.0000  10.50000  0.05    0.16
Q73   1  -0.6837 -0.5752 -0.2334  11.00000  0.05    0.16
Q74   1  -0.8696 -0.7831 -0.1651  11.00000  0.05    0.16
Q75   1  -0.8183 -0.6134 -0.1211  11.00000  0.05    0.16
Q76   1  -0.7905 -0.3477 -0.1017  11.00000  0.05    0.15
Q77   1  -0.9178 -0.1622  0.0129  11.00000  0.05    0.15
Q78   1  -0.7658 -0.6101 -0.2810  11.00000  0.05    0.15
Q79   1  -0.7142 -0.6796 -0.1159  11.00000  0.05    0.15
Q80   1  -0.6822 -0.5664 -0.2409  11.00000  0.05    0.15
Q81   1  -0.7084 -0.4029 -0.1593  11.00000  0.05    0.15
Q82   1  -0.5891 -0.5200 -0.3760  11.00000  0.05    0.15
Q83   1  -0.8473 -0.2888 -0.0719  11.00000  0.05    0.15
Q84   1  -0.8524 -0.5535 -0.2056  11.00000  0.05    0.15
Q85   1  -0.8150 -0.2918 -0.0644  11.00000  0.05    0.15
Q86   1  -0.7756 -0.8319 -0.1557  11.00000  0.05    0.15
Q87   1  -0.7674 -0.4618 -0.1189  11.00000  0.05    0.15
Q88   1  -0.7686 -0.4778 -0.2100  11.00000  0.05    0.15
Q89   1  -0.8035 -0.4990 -0.2285  11.00000  0.05    0.15
Q90   1  -0.8625 -0.7778 -0.1117  11.00000  0.05    0.15
Q91   1  -0.5000 -0.5000 -0.0717  10.25000  0.05    0.15
Q92   1  -0.7916 -0.7084 -0.1122  11.00000  0.05    0.14
Q93   1  -0.8371 -0.7739 -0.1448  11.00000  0.05    0.14
Q94   1  -0.5879 -0.4925 -0.3502  11.00000  0.05    0.14
Q95   1  -0.7831 -0.3893 -0.0939  11.00000  0.05    0.14
Q96   1  -0.6906 -0.5396 -0.2775  11.00000  0.05    0.14
Q97   1  -0.5835 -0.5026 -0.3388  11.00000  0.05    0.14
Q98   1  -0.6898 -0.4083 -0.1198  11.00000  0.05    0.14
Q99   1  -0.8496 -0.8206 -0.1748  11.00000  0.05    0.14
Q100  1  -0.8593 -0.4520 -0.1657  11.00000  0.05    0.14
Q101  1  -0.8511 -0.4498 -0.1606  11.00000  0.05    0.14
Q102  1  -0.5588 -0.4403 -0.3446  11.00000  0.05    0.14
Q103  1  -0.7028 -0.4027 -0.1506  11.00000  0.05    0.14
Q104  1  -0.8355 -0.2899 -0.0659  11.00000  0.05    0.14
Q105  1  -0.5997 -0.4883 -0.3695  11.00000  0.05    0.14
Q106  1  -0.8322 -0.5720 -0.1992  11.00000  0.05    0.14
Q107  1  -0.7450 -0.4527 -0.1386  11.00000  0.05    0.14
Q108  1  -0.7463 -0.2798 -0.0323  11.00000  0.05    0.14
Q109  1  -0.5681 -0.3990 -0.4019  11.00000  0.05    0.14
Q110  1  -0.7378 -0.3902 -0.0771  11.00000  0.05    0.14
Q111  1  -0.9038 -0.5106 -0.1673  11.00000  0.05    0.14
Q112  1  -0.8292 -0.5090 -0.1329  11.00000  0.05    0.14
Q113  1  -0.8482 -0.4125 -0.1846  11.00000  0.05    0.14
Q114  1  -0.6975 -0.7063 -0.1053  11.00000  0.05    0.14
Q115  1  -0.5525 -0.4992 -0.3104  11.00000  0.05    0.14
Q116  1  -0.7487 -0.5467 -0.1038  11.00000  0.05    0.14
Q117  1  -0.8303 -0.7823 -0.0534  11.00000  0.05    0.14
Q118  1  -0.7557 -0.6420 -0.2138  11.00000  0.05    0.14
Q119  1  -0.6044 -0.5685 -0.2493  11.00000  0.05    0.14
Q120  1  -0.6789 -0.7091 -0.1114  11.00000  0.05    0.14
Q121  1  -0.7900 -0.7892 -0.0755  11.00000  0.05    0.14
Q122  1  -0.8663 -0.8461 -0.0551  11.00000  0.05    0.14
Q123  1  -0.6422 -0.5696 -0.2277  11.00000  0.05    0.14
Q124  1  -0.8470 -0.4406 -0.2612  11.00000  0.05    0.13
Q125  1  -0.7577 -0.6061 -0.1440  11.00000  0.05    0.13
Q126  1  -0.7584 -0.3833 -0.3011  11.00000  0.05    0.13
Q127  1  -0.6922 -0.6087 -0.2245  11.00000  0.05    0.13
Q128  1  -0.6409 -0.5500 -0.1634  11.00000  0.05    0.13
Q129  1  -0.8803 -0.5398 -0.1622  11.00000  0.05    0.13
Q130  1  -0.9025 -0.4683 -0.1253  11.00000  0.05    0.13
Q131  1  -0.8211 -0.7503 -0.1613  11.00000  0.05    0.13
Q132  1  -0.8589 -0.6088 -0.0929  11.00000  0.05    0.13
Q133  1  -0.8390 -0.8182 -0.0750  11.00000  0.05    0.13
Q134  1  -0.7206 -0.4997 -0.2153  11.00000  0.05    0.13
Q135  1  -0.7559 -0.4123 -0.1606  11.00000  0.05    0.13
Q136  1  -0.6703 -0.4256 -0.2869  11.00000  0.05    0.13
Q137  1  -0.9238 -0.2073 -0.0287  11.00000  0.05    0.13
Q138  1  -0.7345 -0.5481 -0.1797  11.00000  0.05    0.13
Q139  1  -0.6909 -0.5024 -0.2800  11.00000  0.05    0.13
Q140  1  -0.8066 -0.8769 -0.0550  11.00000  0.05    0.13
Q141  1  -0.9399 -0.2359 -0.0006  11.00000  0.05    0.13
Q142  1  -0.8018 -0.6088 -0.1583  11.00000  0.05    0.13
Q143  1  -0.8258 -0.8301 -0.1428  11.00000  0.05    0.13
Q144  1  -0.6806 -0.5929 -0.2193  11.00000  0.05    0.13
Q145  1  -0.7500 -0.4982 -0.0773  11.00000  0.05    0.13
Q146  1  -0.8194 -0.3941 -0.1190  11.00000  0.05    0.13
Q147  1  -0.7104 -0.7817 -0.0951  11.00000  0.05    0.13
Q148  1  -0.7121 -0.6090 -0.2414  11.00000  0.05    0.13
Q149  1  -0.8138 -0.3413 -0.0653  11.00000  0.05    0.13
Q150  1  -0.7286 -0.5477 -0.0475  11.00000  0.05    0.13
Q151  1  -0.6983 -0.5901 -0.1514  11.00000  0.05    0.13
Q152  1  -0.7750 -0.6188 -0.3037  11.00000  0.05    0.13
Q153  1  -0.7340 -0.3201 -0.1000  11.00000  0.05    0.13
Q154  1  -0.7205 -0.5969 -0.2467  11.00000  0.05    0.13
Q155  1  -0.8537 -0.7704 -0.1055  11.00000  0.05    0.13
Q156  1  -0.7081 -0.4910 -0.2493  11.00000  0.05    0.13
Q157  1  -0.8710 -0.7865 -0.1154  11.00000  0.05    0.13
Q158  1  -0.7675 -0.6481 -0.2285  11.00000  0.05    0.12
Q159  1  -0.7508 -0.6238 -0.1408  11.00000  0.05    0.12
Q160  1  -0.6829 -0.4395 -0.2925  11.00000  0.05    0.12
Q161  1  -0.8577 -0.2482 -0.0468  11.00000  0.05    0.12
Q162  1  -0.9020 -0.5625 -0.1093  11.00000  0.05    0.12
Q163  1  -0.7215 -0.6013 -0.2134  11.00000  0.05    0.12
Q164  1  -0.8470 -0.6882 -0.1315  11.00000  0.05    0.12
Q165  1  -0.7728 -0.6156 -0.0996  11.00000  0.05    0.12
Q166  1  -0.7784 -0.3977 -0.2837  11.00000  0.05    0.12
Q167  1  -0.8123 -0.6187 -0.1546  11.00000  0.05    0.12
Q168  1  -0.9104 -0.2499 -0.0060  11.00000  0.05    0.12
Q169  1  -0.6307 -0.5074 -0.2013  11.00000  0.05    0.12
Q170  1  -0.7070 -0.6176 -0.2143  11.00000  0.05    0.12
Q171  1  -0.5990 -0.4347 -0.3962  11.00000  0.05    0.12
Q172  1  -0.8189 -0.5525 -0.1782  11.00000  0.05    0.12
Q173  1  -0.7315 -0.5201 -0.1936  11.00000  0.05    0.12
Q174  1  -1.0016 -0.3791 -0.1687  11.00000  0.05    0.12
Q175  1  -0.7082 -0.5121 -0.1809  11.00000  0.05    0.12
Q176  1  -0.6641 -0.6958 -0.1172  11.00000  0.05    0.12
Q177  1  -0.6444 -0.5011 -0.3554  11.00000  0.05    0.12
Q178  1  -0.8996 -0.4019 -0.1135  11.00000  0.05    0.12
Q179  1  -0.7003 -0.6174 -0.2209  11.00000  0.05    0.12
Q180  1  -0.8081 -0.5693 -0.0465  11.00000  0.05    0.12
Q181  1  -0.8876 -0.7291 -0.1274  11.00000  0.05    0.12
Q182  1  -0.7390 -0.7386 -0.2157  11.00000  0.05    0.12
Q183  1  -0.6882 -0.3925 -0.2973  11.00000  0.05    0.12
Q184  1  -0.6696 -0.4468 -0.3251  11.00000  0.05    0.12
Q185  1  -0.8999 -0.4664 -0.0005  11.00000  0.05    0.12
Q186  1  -0.7393 -0.6272 -0.1464  11.00000  0.05    0.12
Q187  1  -0.7099 -0.6303 -0.2062  11.00000  0.05    0.12
Q188  1  -0.6505 -0.4942 -0.3001  11.00000  0.05    0.12
Q189  1  -0.6812 -0.5278 -0.1639  11.00000  0.05    0.12
Q190  1  -0.7805 -0.3195 -0.0560  11.00000  0.05    0.12
Q191  1  -0.8624 -0.4582 -0.2031  11.00000  0.05    0.12
Q192  1  -0.6380 -0.5012 -0.3848  11.00000  0.05    0.12
Q193  1  -0.9713 -0.3182  0.0290  11.00000  0.05    0.12
Q194  1  -0.6866 -0.5410 -0.1725  11.00000  0.05    0.12
Q195  1  -0.7886 -0.2610 -0.0449  11.00000  0.05    0.12
Q196  1  -0.5191 -0.3906 -0.4119  11.00000  0.05    0.12
Q197  1  -0.8197 -0.6313 -0.1496  11.00000  0.05    0.12
Q198  1  -0.6472 -0.4486 -0.1767  11.00000  0.05    0.12
Q199  1  -0.6727 -0.3489 -0.0066  11.00000  0.05    0.12
Q200  1  -0.6159 -0.3821 -0.2983  11.00000  0.05    0.12
;
_shelx_res_checksum                13239
_shelx_hkl_file
;
   0   0   4 434519. 2681.20   2
   0   0   6 735225. 4226.03   2
   0   0   8 968530. 5582.69   2
   0   0  10 407579. 3952.37   2
   0   0  12 23388.1 1100.30   2
   0   0  14 145535. 2829.44   2
   0   0 -16 681.423 469.320   3
   0   0  16 367.849 406.677   2
   0   0  18 374909. 5170.67   2
   0   0  20 2218.44 613.742   2
   0   0  22 893.586 532.867   2
   0   0 -22 1768.37 465.744   6
   0   0 -24 57603.2 1336.36   6
   0   0  24 47329.4 2325.12   2
   0   0 -26 6847.25 632.235   6
   0   0  26 6531.35 1040.10   2
   0   0  28-528.930 781.262   2
   0   0 -28 271.090 537.467   6
   0   0 -30 25617.2 1135.28   6
   0   0  30 25104.1 2222.57   2
   0   0  32 22859.7 2313.61   2
   0   0 -32 27494.5 1172.35   6
   0   0 -34 285.593 583.218   6
   0   0  36 4476.90 577.114   5
   0   0 -36 3090.61 648.746   6
   0   0 -38 10283.4 874.875   6
   0   0  38 12097.0 777.857   5
   0  -1   3 101430. 1171.29   2
   1   0   3 99887.5 1069.48   2
   1   0   5 3285.73 318.416   2
   0  -1   5 3656.04 348.512   2
   0  -1  -5 3515.35 195.306   3
   0  -1   7 149503. 2092.26   2
   0  -1  -7 154146. 1422.06   3
  -1   0   7 147230. 2068.35   2
   1   0   7 152383. 2061.40   2
  -1   0   9 368291. 3711.15   2
   0  -1  -9 359079. 2511.01   3
   0  -1   9 374568. 3679.63   2
   0   1   9 364830. 3570.95   2
   1   0   9 369201. 3556.07   2
   0  -1 -11 415.789 317.544   3
  -1   0  11 111.591 342.535   2
   1   0  11 252.766 354.384   2
   0  -1  11 185.614 341.645   2
   0   1  11 146.735 351.921   2
   0   1  13 6843.27 659.887   2
   0  -1  13 6068.10 659.429   2
   1   0  13 6726.21 677.598   2
   0  -1 -13 6903.92 523.483   3
  -1   0  13 7010.25 702.308   2
  -1   0 -13 7283.32 703.724   3
  -1   0 -15 90202.8 1998.80   3
   1   0  15 92010.1 2301.51   2
   0  -1  15 90039.7 2339.02   2
  -1   0  15 92863.6 2383.24   2
   0   1  15 92874.5 2383.18   2
  -1   0  17 19898.3 1207.62   2
   0  -1  17 19663.0 1221.29   2
  -1   0 -17 20969.2 1073.02   3
   1   0  17 21085.6 1227.01   2
   0   1  17 20320.8 1242.83   2
   0   1  19 12948.3 1143.25   2
  -1   0  19 12909.8 1143.42   2
   0  -1  19 11165.2 1039.89   2
   1   0  19 12708.7 1102.75   2
   0  -1 -21 22011.9 818.105   6
  -1   0 -21 23370.4 820.732   6
   0   1 -21 23869.5 839.713   6
   0  -1  21 22715.3 1478.35   2
   0   1  21 22895.8 1506.26   2
   1   0  21 21839.0 1414.40   2
  -1   0  21 21637.5 1469.30   2
   0  -1 -23 5967.48 582.868   6
  -1   0 -23 6401.13 599.504   6
   0   1 -23 6177.06 587.584   6
   1   0 -23 5492.41 585.067   6
   1   0  23 4931.29 864.060   2
  -1   0 -23 5706.39 487.377   4
   0   1  23 4627.94 831.205   2
   0  -1  23 4745.82 854.198   2
  -1   0  23 4651.76 849.193   2
   0  -1 -25 1645.43 529.836   6
   0   1 -25 3676.91 594.277   6
   1   0  25-113.706 616.529   2
   1   0 -25 1621.60 556.043   6
   0  -1  25 476.012 634.595   2
  -1   0  25 141.729 584.542   2
  -1   0 -25 2170.95 594.824   6
   0   1  25 624.316 638.230   2
   0   1  27 406.542 781.276   2
   0  -1  27 288.191 670.196   2
   0  -1 -27-29.4151 515.351   6
   1   0 -27-1537.00 627.867   6
  -1   0 -27-1308.01 612.566   6
  -1   0  27-334.243 818.131   2
   1   0  27-768.220 841.791   2
   0   1 -27-230.190 526.622   6
   1   0  29 2705.53 998.281   2
   0  -1  29 3006.96 993.304   2
   1   0 -29 2963.30 619.461   6
  -1   0 -29 2021.63 603.567   6
   0   1  29 2845.86 955.042   2
  -1   0  29 2332.64 987.885   2
   0  -1 -29 1964.49 569.548   6
   0   1 -29 2143.89 591.060   6
   0   1  31 898.072 892.757   2
   0   1 -31 1400.93 596.550   6
  -1   0  31 2640.50 1158.56   2
   0  -1 -31 1368.12 588.855   6
   0  -1  31 2190.54 1064.58   2
   1   0 -31 3161.17 661.788   6
   1   0  31 2576.76 1167.57   2
  -1   0 -31 2507.94 657.262   6
   0   1 -33 302.996 567.317   6
   0  -1 -33-608.970 569.074   6
   1   0 -33 1028.69 606.024   6
  -1   0 -33 456.197 559.911   6
   1   0 -35-409.804 596.489   6
  -1   0 -35-1566.34 641.285   6
   0  -1 -35-161.329 584.870   6
  -1   0  35 93.4224 468.866   5
   0   1 -35-351.037 593.243   6
   0  -1  37 1160.75 522.924   5
   1   0 -37 830.661 585.673   6
   1   0  37-0.43853 501.172   5
   0   1 -37 303.329 583.746   6
  -1   0  37 604.064 483.734   5
  -1   0 -37 693.098 593.914   6
   0  -1 -37 486.171 540.868   6
   1   0  39 1224.12 496.154   5
   0  -1  39 280.345 467.025   5
   0   1 -39 455.901 537.135   6
  -1   0 -39 593.300 545.249   6
   1   0 -39 1143.17 599.758   6
  -1  -1  -4 10972.6 343.591   3
  -1  -1   4 11389.9 475.440   2
   1  -1   4 10316.7 440.252   2
  -1  -1   6 5269.21 505.499   2
   1  -1   6 5704.31 496.388   2
  -1  -1  -6 6643.62 486.008   3
   1  -1   8 163129. 2276.28   2
  -1  -1   8 160391. 2344.74   2
   1   1   8 160548. 2203.15   2
  -1  -1  -8 163307. 1792.91   3
  -1  -1  10 68775.0 1681.29   2
   1   1  10 65963.3 1593.88   2
   1  -1  10 70173.6 1648.41   2
  -1  -1 -10 66471.6 1279.09   3
   1  -1 -12 9275.15 454.300   3
   1   1  12 10466.8 782.375   2
  -1   1  12 11432.5 822.637   2
  -1  -1 -12 11956.5 663.152   3
  -1  -1  12 10392.7 759.977   2
   1  -1  12 12046.6 809.334   2
  -1   1  14 238.984 378.944   2
  -1  -1  14 659.323 382.669   2
   1  -1 -14 487.585 247.284   3
   1  -1  14 635.130 376.237   2
  -1  -1 -14 461.425 380.691   3
   1   1  14 302.354 369.006   2
  -1  -1 -16 17381.3 892.988   3
  -1   1  16 19101.6 1185.29   2
   1  -1  16 19044.9 1134.22   2
  -1  -1  16 17965.8 1116.44   2
   1   1  16 18717.2 1134.26   2
  -1   1 -18-39.4934 691.050   3
  -1  -1  18-831.018 561.354   2
  -1   1  18 59.7817 490.723   2
   1   1  18-110.284 497.816   2
   1  -1  18-738.333 577.109   2
   1   1  20 7700.18 890.320   2
  -1  -1  20 6831.89 851.587   2
  -1   1  20 8286.94 949.749   2
   1  -1  20 7924.26 918.220   2
  -1  -1 -22 7425.20 483.153   4
  -1   1 -22 8440.73 526.212   4
   1   1 -22 8079.03 626.826   6
   1  -1 -22 8518.33 623.409   6
   1   1  22 7744.58 991.176   2
  -1   1  22 7899.23 1001.75   2
  -1  -1  22 7516.05 981.362   2
  -1  -1 -22 8541.12 662.917   6
  -1   1 -22 8484.44 644.612   6
   1  -1  22 8111.51 1016.71   2
  -1  -1 -24-298.502 488.308   6
   1   1  24 133.012 546.006   2
  -1  -1  24-33.5607 622.133   2
  -1   1  24 3.02385 596.562   2
   1  -1 -24-1280.77 526.962   6
   1   1 -24-17.6215 484.543   6
  -1   1 -24 28.0168 508.458   6
   1  -1  24-140.113 617.447   2
   1   1  26 836.590 668.516   2
  -1   1  26 571.573 660.880   2
   1   1 -26 593.365 514.784   6
  -1  -1  26 251.356 717.956   2
   1  -1  26 720.188 648.570   2
  -1   1 -26 950.946 548.232   6
  -1  -1 -26 469.636 514.322   6
   1  -1 -26 639.789 492.851   6
   1   1 -28 336.294 527.469   6
  -1   1  28-463.615 774.781   2
   1  -1 -28 1043.12 576.663   6
  -1  -1  28 8.50952 772.223   2
  -1  -1 -28 300.717 537.797   6
  -1   1 -28 564.645 575.291   6
   1   1  28-345.359 768.601   2
   1  -1  28 74.1836 716.715   2
   1  -1  30 319.350 801.654   2
   1   1 -30 40.8478 551.888   6
  -1   1  30 1741.80 930.942   2
  -1   1 -30-281.691 557.203   6
  -1  -1 -30 160.829 562.008   6
   1  -1 -30 381.921 559.236   6
   1   1  30 722.377 916.649   2
  -1  -1  30 783.123 877.957   2
   1   1  32 306.400 905.958   2
   1  -1  32-1516.90 1064.69   2
   1   1 -32 894.788 586.254   6
  -1  -1  32 463.272 911.623   2
   1  -1 -32 101.965 562.070   6
  -1   1 -32 407.967 573.023   6
  -1  -1 -32-231.405 576.510   6
  -1   1  32 308.830 897.838   2
  -1   1 -34-14.5451 564.043   6
   1  -1 -34 154.424 568.017   6
  -1  -1 -34-283.018 587.372   6
   1   1 -34-36.9025 582.080   6
  -1   1 -36-649.442 607.503   6
   1   1 -36-860.061 611.234   6
   1  -1 -36 337.695 579.776   6
  -1  -1 -36-110.388 549.424   6
  -1  -1  36-111.004 466.576   5
  -1  -1 -38 1517.39 598.822   6
  -1  -1  38 518.408 495.318   5
   1   1 -38 972.988 596.554   6
   1  -1 -38-955.805 604.916   6
  -1   1 -38 736.680 585.804   6
   1  -1  38 1466.24 526.230   5
  -1   1 -40 58.3139 502.057   6
   1  -1  40 394.650 471.171   5
  -2   0  -2 152394. 1441.02   3
   2   0   2 150520. 1068.57   2
   2   0   4 267950. 2012.15   2
  -2   0   4 278657. 1481.09   3
  -2   0  -4 268626. 2258.64   3
   0  -2   4 279160. 2365.74   2
   0  -2  -4 281879. 1325.57   3
   0  -2   6 21075.6 797.111   2
   0  -2  -6 21820.7 427.111   3
   2   0   6 21649.9 744.368   2
   0  -2  -8 1815.90 206.808   3
   0  -2   8 1554.71 360.980   2
   2   0   8 1633.75 368.175   2
  -2   0   8 1710.56 389.799   2
   2   0  10 149663. 2386.47   2
   0  -2  10 151656. 2541.83   2
  -2   0 -10 148807. 2384.66   3
  -2   0  10 153728. 2606.22   2
   0   2  12 213536. 3268.44   2
  -2   0 -12 211108. 3009.15   3
  -2   0  12 226414. 3320.35   2
   0  -2  12 220436. 3263.93   2
   2   0  12 221623. 3140.85   2
  -2   0  14 20606.3 1135.60   2
  -2   0 -14 19107.2 1077.02   3
   2   0  14 21015.9 1100.24   2
   0   2  14 20656.3 1162.84   2
   0  -2  14 20408.9 1097.95   2
   0  -2 -14 16637.8 595.841   3
  -2   0  16 27920.8 1416.35   2
   0   2  16 28064.9 1385.86   2
  -2   0 -16 28467.5 1254.77   3
   0  -2  16 27440.9 1357.52   2
   2   0  16 27257.1 1323.76   2
  -2   0 -18 55238.8 1784.22   3
  -2   0  18 60591.2 2189.95   2
   0  -2  18 57551.2 2068.66   2
   2   0  18 58025.3 2045.62   2
   0   2  18 60073.3 2195.33   2
   2   0  20 95336.7 2790.74   2
  -2   0  20 95565.9 2936.39   2
   0   2  20 97871.7 2916.65   2
   0  -2  20 95778.2 2861.96   2
  -2   0 -22 8512.99 540.929   4
   2   0 -22 8046.72 557.049   6
   0   2  22 8527.96 1035.45   2
   0   2 -22 10435.3 710.787   6
  -2   0  22 7397.57 966.894   2
  -2   0 -22 7949.04 610.921   6
   0  -2 -22 9147.00 672.186   6
   2   0  22 8144.15 994.599   2
   0  -2  22 8666.34 1044.13   2
   0  -2  24 2493.45 727.242   2
   0  -2 -24 1749.88 463.949   6
   2   0  24 3306.03 772.915   2
  -2   0  24 2830.61 807.826   2
   2   0 -24 2775.24 525.022   6
  -2   0 -24 2784.64 422.150   4
   0   2  24 2209.36 700.560   2
  -2   0 -24 3275.25 569.426   6
   0   2 -24 1662.91 492.512   6
   0   2  26 11808.7 1375.31   2
  -2   0 -26 12693.3 782.685   6
   2   0  26 11765.2 1299.23   2
   0  -2  26 11843.3 1387.66   2
   0  -2 -26 14152.4 824.857   6
  -2   0  26 11050.0 1309.65   2
   0   2 -26 15153.5 867.042   6
   2   0 -26 13820.5 781.982   6
   0   2  28 17486.3 1767.91   2
  -2   0 -28 18637.3 964.045   6
   2   0  28 14614.1 1620.59   2
   0   2 -28 18589.1 995.903   6
   0  -2  28 15117.8 1644.43   2
   0  -2 -28 18458.4 933.505   6
  -2   0  28 16704.4 1754.13   2
   2   0 -28 18698.8 922.120   6
  -2   0  30 2790.35 1073.95   2
   0  -2  30 2708.13 1017.80   2
  -2   0 -30 2738.25 644.848   6
   0   2 -30 2385.41 628.256   6
   2   0  30 3127.14 1075.33   2
   2   0 -30 2558.83 622.241   6
   0   2  30 2288.39 1015.24   2
   0  -2 -30 2120.59 604.487   6
  -2   0  32 1455.20 1026.85   2
   0  -2 -32-59.8849 576.765   6
   0   2  32 926.511 962.363   2
   0   2 -32-467.315 606.473   6
  -2   0 -32 1426.68 608.524   6
   0  -2  32 1084.64 876.446   2
   2   0  32 806.201 904.784   2
   2   0 -32 887.744 579.442   6
  -2   0 -34 4629.54 723.195   6
  -2   0  34 4986.56 594.779   5
   2   0 -34 4922.24 713.474   6
   0  -2 -34 4763.97 727.069   6
   0   2 -34 5044.25 720.149   6
   0  -2  36 3373.10 574.229   5
   0   2 -36 1788.53 607.716   6
  -2   0 -36 2280.65 635.759   6
   0  -2 -36 2605.79 613.055   6
  -2   0  36 2392.01 537.944   5
   2   0 -36 3574.54 658.037   6
   0   2 -38-1233.02 602.532   6
  -2   0 -38 489.389 584.278   6
   0  -2  38 634.812 520.226   5
   0  -2 -38-1753.87 611.907   6
   2   0 -38 713.308 574.352   6
   0   2 -40 262.423 533.831   6
  -2   0 -40-203.988 534.592   6
   0  -2  40-664.002 510.379   5
  -1   2 -41 1382.56 542.310   6
  -2  -1 -39-137.561 522.688   6
   2   1 -39-352.507 563.497   6
  -1  -2  39-624.574 496.356   5
   2  -1  39 313.364 472.008   5
  -1   2 -39-1178.07 580.967   6
  -1   2 -37-658.692 587.720   6
   2   1 -37 197.384 576.844   6
  -2  -1 -37 21.0601 540.835   6
  -1  -2  37 51.8826 469.560   5
   1  -2 -37-92.2363 549.772   6
  -2  -1 -35 2366.52 670.827   6
  -1  -2  35 3750.95 584.953   5
   1  -2 -35 3616.81 683.024   6
  -1   2 -35 2885.84 671.554   6
   2   1 -35 2718.43 647.553   6
  -2  -1 -33-304.645 576.488   6
  -1   2 -33-34.7955 580.206   6
   1  -2 -33 94.6375 567.759   6
   2   1 -33 462.636 572.501   6
   1   2  31 1433.44 906.135   2
   2  -1  31 1246.69 859.965   2
  -2   1  31 2303.89 1088.46   2
  -2  -1 -31 2071.38 594.012   6
   1  -2 -31 2058.92 585.956   6
  -1   2 -31 1867.32 619.501   6
   2   1 -31 1713.43 584.342   6
  -1  -2  31 1855.66 986.484   2
  -1  -2  29 2674.09 975.804   2
   1   2  29 3642.29 1097.38   2
  -2   1  29 2429.18 994.743   2
  -1   2 -29 4019.37 664.887   6
  -2  -1 -29 2980.90 630.342   6
   2   1 -29 3066.42 602.471   6
   1  -2 -29 4085.18 638.808   6
   2  -1  29 3727.72 1033.18   2
  -1   2 -27 15772.8 910.182   6
   1  -2 -27 16963.7 901.640   6
  -2   1  27 14141.8 1541.31   2
   2   1 -27 15881.2 847.424   6
   1   2  27 14442.1 1550.13   2
   2  -1  27 13795.3 1527.73   2
  -1  -2  27 13895.5 1549.73   2
  -2  -1 -27 15344.4 860.818   6
   2   1 -25 2515.88 550.691   6
   1  -2 -25 1584.51 506.047   6
  -2   1  25-351.424 690.490   2
   2  -1  25 339.961 585.189   2
   1   2  25 880.431 646.056   2
  -1   2 -25 2924.23 633.379   6
  -2  -1 -25 1602.61 545.636   6
  -1  -2  25-295.997 726.847   2
  -1  -2  23 686.853 563.850   2
  -1   2 -23 315.933 510.778   6
  -2  -1 -23 895.287 456.550   6
  -1   2 -23 76.8455 446.409   4
  -2  -1 -23 895.044 364.067   4
   2  -1  23 578.560 545.881   2
   1   2  23 947.046 622.744   2
   1  -2 -23 1025.33 439.309   6
   2   1 -23 727.938 446.475   6
  -2   1  23 204.827 586.650   2
  -1   2 -21 52288.4 1216.99   6
   2  -1  21 50549.3 2178.85   2
  -1  -2  21 48983.0 2168.21   2
  -2   1  21 51775.7 2228.50   2
   1  -2 -21 50847.5 1150.99   6
  -2  -1 -21 53224.2 1238.62   6
   1   2  21 50825.6 2199.42   2
  -2  -1 -21 52843.9 1045.85   4
   2  -1  19 393.392 471.180   2
  -1  -2  19 297.576 498.595   2
  -2   1  19 444.098 497.309   2
   1   2  19 2.79803 559.504   2
  -1   2 -19 878.310 769.432   3
   1   2  17 20014.0 1249.97   2
  -1  -2  17 19316.3 1229.18   2
   2  -1  17 18773.0 1196.07   2
  -2   1  17 20130.9 1279.99   2
  -2  -1 -17 16073.4 941.482   3
   1   2  15 11783.1 914.269   2
  -2   1  15 11103.6 900.887   2
   2  -1  15 11023.5 838.026   2
  -2  -1 -15 11011.5 777.559   3
  -1  -2  15 9338.78 838.691   2
  -2  -1 -13 1835.96 480.121   3
  -2   1  13 1723.67 477.501   2
  -1  -2  13 1749.36 457.666   2
   1   2  13 1566.61 456.697   2
   2  -1  13 1601.74 451.837   2
   1   2  11 114893. 2260.61   2
  -2  -1 -11 116167. 2020.34   3
  -1  -2  11 119399. 2354.80   2
   2  -1  11 120596. 2249.14   2
   2  -1   9 61209.9 1475.65   2
  -1  -2   9 64641.5 1579.78   2
  -2  -1  -9 60811.1 1306.25   3
  -1  -2   7 165978. 2270.18   2
   2  -1   7 164342. 2139.37   2
  -2  -1  -7 167296. 1963.96   3
  -2  -1  -5 85456.3 1227.47   3
   2  -1   5 84669.2 1318.67   2
  -1  -2   5 81210.8 1398.95   2
  -2  -1  -3 910673. 3556.70   3
  -1  -2   3 902192. 3851.70   2
   2  -1   3 904136. 3697.99   2
  -2  -1   3 999999. 3999.46   2
   2   1   3 982676. 3001.75   2
  -2  -1   3 987704. 3334.08   3
  -2  -1   5 101523. 1538.40   2
   1  -2   5 98192.3 1526.43   2
  -1  -2  -5 95685.1 1062.66   3
   2   1   5 98241.4 1329.08   2
  -2  -1   7 168831. 2302.56   2
  -1  -2  -7 171412. 1618.99   3
   2   1   7 164740. 2065.02   2
   1  -2   7 167115. 2275.33   2
   2   1   9 77455.3 1624.95   2
  -2  -1   9 75781.3 1758.83   2
   1  -2   9 80141.1 1741.22   2
  -2  -1  11 133613. 2526.50   2
   2   1  11 126189. 2366.89   2
  -1  -2 -11 125276. 1725.06   3
   1  -2  11 132375. 2440.39   2
  -1  -2 -13 2380.15 374.620   3
   2  -1 -13 1461.43 203.379   3
   1  -2  13 3029.49 505.545   2
  -1   2  13 3545.61 592.293   2
   2   1  13 3372.77 511.063   2
  -2  -1  13 3489.73 547.865   2
   1  -2  15 10606.5 857.445   2
  -2   1 -15 9961.87 1030.65   3
   2   1  15 9607.03 824.970   2
  -1  -2 -15 9822.90 571.321   3
  -2  -1  15 9940.98 848.872   2
  -1   2  15 10796.8 893.330   2
   1  -2  17 18530.9 1195.91   2
  -2  -1  17 19572.2 1251.85   2
  -1   2  17 19429.3 1264.94   2
   2   1  17 20582.3 1219.46   2
  -2   1 -17 17509.6 1296.65   3
   1  -2  19 470.260 492.675   2
  -1   2  19 1113.83 555.530   2
  -2   1 -19 869.422 707.499   3
  -2  -1  19 11.5007 535.246   2
   2   1  19-196.480 555.181   2
  -1  -2 -21 51539.7 1200.53   6
  -2  -1  21 47282.9 2124.09   2
   1  -2  21 50007.6 2206.93   2
  -1   2  21 48611.8 2196.23   2
  -2   1 -21 51887.3 1216.50   6
   2   1  21 45391.1 2039.71   2
  -2   1 -23 405.923 409.213   4
  -2   1 -23 816.297 515.042   6
   2   1  23 1145.06 590.128   2
  -2  -1  23 654.460 549.579   2
  -1  -2 -23 91.5954 487.363   6
   2  -1 -23-100.647 511.556   6
   1  -2  23 224.134 597.280   2
  -1   2  23 758.524 602.426   2
   1   2 -23 191.087 492.048   6
  -2   1 -25 740.611 431.554   4
   1   2 -25 3936.62 619.449   6
   2  -1 -25 1647.23 490.255   6
   1  -2  25 1051.23 629.423   2
  -1  -2 -25 2148.29 513.953   6
   2   1  25 964.632 609.737   2
  -2  -1  25 1273.09 663.132   2
  -1   2  25 365.575 628.784   2
  -2   1 -25 4114.34 636.488   6
   1  -2  27 15820.6 1624.30   2
   2  -1 -27 18201.1 898.668   6
  -1   2  27 16370.8 1685.81   2
  -2   1 -27 17244.1 923.612   6
   1   2 -27 18166.3 912.651   6
  -1  -2 -27 16667.7 926.606   6
   2   1  27 14396.0 1567.03   2
  -2  -1  27 14821.7 1580.08   2
  -1   2  29 4481.31 1086.17   2
   1   2 -29 3319.47 647.750   6
   2   1  29 4326.51 1100.38   2
   1  -2  29 3229.73 976.413   2
  -2  -1  29 3982.34 1090.65   2
  -1  -2 -29 4295.08 636.282   6
   2  -1 -29 4069.21 643.598   6
  -2   1 -29 3230.80 640.042   6
   2   1  31 1580.00 959.687   2
  -2   1 -31 1624.40 610.088   6
   2  -1 -31 2248.25 590.555   6
   1   2 -31 2079.95 595.326   6
  -2  -1  31 3039.90 1085.78   2
  -1   2  31 2131.50 1070.38   2
  -1  -2 -31 3151.43 636.827   6
   1  -2  31 1729.02 948.653   2
   2  -1 -33 57.2527 572.233   6
   1   2 -33-708.534 617.846   6
  -1  -2 -33 128.218 561.753   6
  -2   1 -33 156.094 576.458   6
   2  -1 -35 3859.41 677.517   6
  -1  -2 -35 3358.86 669.016   6
   1   2 -35 3659.83 689.599   6
  -2  -1  35 3284.57 565.710   5
  -2   1 -35 2639.59 645.419   6
  -2  -1  37-37.1691 475.270   5
   1   2 -37 530.634 570.205   6
   2  -1 -37-380.221 584.602   6
  -2   1 -37 394.566 567.049   6
   1  -2  37 606.401 493.100   5
  -1  -2 -37 124.475 551.557   6
  -2   1 -39-729.440 556.098   6
   1   2 -39-212.167 569.310   6
   1  -2  39 99.5419 470.220   5
  -2   1 -41 1298.30 541.434   6
   1  -2  41 1630.91 501.338   5
  -2  -2   0 187848. 1581.04   3
  -2  -2   0 189605. 1218.07   2
  -2  -2   2 826832. 3331.87   2
  -2  -2   2 836050. 3454.69   3
   2  -2   4 95486.5 1480.30   2
  -2  -2   4 98633.7 1447.76   2
  -2  -2  -4 97364.2 1246.42   3
   2  -2   6 52876.7 1231.39   2
  -2  -2   6 51380.8 1217.31   2
  -2  -2  -6 50556.5 1001.66   3
   2  -2   8 458695. 4007.68   2
  -2  -2   8 445207. 3928.72   2
   2   2  10 165527. 2548.01   2
   2  -2  10 175685. 2711.09   2
  -2  -2  10 173589. 2732.04   2
  -2  -2 -10 163112. 2168.92   3
  -2  -2 -12 33508.5 1075.99   3
  -2  -2  12 32294.0 1292.71   2
   2   2  12 32226.0 1258.33   2
   2  -2  12 33975.6 1330.88   2
  -2  -2 -14 41815.3 1219.17   3
   2  -2  14 40561.0 1559.84   2
   2   2  14 41353.7 1516.22   2
  -2  -2  14 37770.6 1504.89   2
  -2   2  14 41854.8 1640.75   2
  -2  -2 -16 288807. 3348.72   3
   2   2  16 312771. 4387.70   2
  -2   2  16 312157. 4736.56   2
   2  -2  16 308608. 4536.57   2
  -2  -2  16 295205. 4489.90   2
   2   2  18 26603.2 1401.34   2
  -2  -2  18 25477.2 1436.37   2
  -2   2 -18 27130.9 1608.22   3
   2  -2  18 26569.4 1478.57   2
  -2   2  18 27416.5 1517.49   2
  -2   2  20 28824.8 1699.10   2
   2   2  20 26007.4 1504.84   2
  -2  -2  20 25213.0 1527.46   2
  -2   2 -20 24341.1 1462.29   3
   2  -2  20 26646.7 1571.53   2
  -2  -2 -22 57377.8 1165.19   4
   2  -2  22 58342.4 2448.59   2
  -2  -2 -22 60323.2 1368.65   6
   2   2  22 55754.4 2348.87   2
  -2   2 -22 63247.2 1382.25   6
   2   2 -22 55063.4 1260.34   6
  -2   2 -22 56297.4 1190.30   4
   2  -2 -22 54408.9 1254.47   6
  -2  -2  22 56466.0 2399.70   2
  -2   2  22 57562.1 2520.59   2
  -2   2 -24-1175.02 578.119   6
   2  -2  24-525.447 680.182   2
   2   2  24-68.4790 586.989   2
   2  -2 -24-1003.22 524.646   6
   2   2 -24-638.019 501.685   6
  -2  -2  24 95.8149 598.210   2
  -2   2 -24-857.386 490.186   4
  -2   2  24 9.40195 633.788   2
  -2  -2 -24-745.827 515.171   6
   2   2 -26 644.660 569.967   6
  -2   2  26 417.589 700.939   2
  -2   2 -26 1079.19 474.860   4
  -2  -2  26 367.907 705.755   2
   2  -2  26 928.496 815.469   2
   2  -2 -26 190.904 513.922   6
   2   2  26 283.916 732.074   2
  -2   2 -26 580.288 583.800   6
  -2  -2 -26 501.939 532.082   6
   2   2 -28 16025.2 874.860   6
   2  -2  28 14469.1 1569.20   2
   2  -2 -28 15963.2 879.461   6
   2   2  28 15117.5 1660.40   2
  -2   2  28 14973.3 1659.70   2
  -2  -2  28 15054.1 1637.66   2
  -2   2 -28 16663.7 939.007   6
  -2  -2 -28 14460.3 870.558   6
   2   2  30 3323.94 1083.69   2
   2   2 -30 3366.68 680.010   6
  -2   2  30 2631.86 1052.18   2
  -2  -2 -30 2869.59 638.513   6
  -2  -2  30 3491.66 1159.44   2
   2  -2  30 3163.87 1077.70   2
   2  -2 -30 3253.43 636.132   6
  -2   2 -30 3668.30 679.584   6
   2   2  32-1229.68 902.790   2
  -2   2 -32-1222.77 619.455   6
   2   2 -32-460.923 554.969   6
  -2  -2  32 428.140 875.169   2
   2  -2  32-178.944 957.493   2
  -2   2  32-1223.18 1090.56   2
   2  -2 -32-822.855 566.401   6
  -2  -2 -32-446.115 579.876   6
  -2  -2 -34 831.449 600.884   6
   2   2 -34 1340.65 618.556   6
  -2  -2  34 1759.77 520.340   5
  -2   2 -34 2031.79 630.122   6
   2  -2 -34 2699.55 646.264   6
   2   2 -36-981.997 627.347   6
  -2   2 -36 448.687 553.835   6
  -2  -2  36 362.003 467.451   5
   2  -2 -36 291.829 550.423   6
  -2  -2 -36-378.087 562.758   6
  -2  -2 -38-800.511 542.556   6
  -2  -2  38-1032.10 530.015   5
   2  -2  38-754.551 509.462   5
  -2   2 -38-345.556 566.896   6
   2   2 -38-384.864 582.548   6
   2  -2  40 2380.63 550.836   5
  -2   2 -40 2457.49 587.346   6
   2  -2  42-1472.06 468.312   5
  -3   0   1 680125. 2974.42   3
  -3   0  -1 667434. 3240.07   3
  -3   0   3 3977.67 251.751   3
   3   0   3 4328.39 258.350   2
  -3   0  -3 4004.35 339.539   3
   0  -3   3 3670.91 336.246   2
   0  -3   5 483029. 3619.02   2
  -3   0   5 465819. 2339.70   3
  -3   0  -5 469430. 3504.16   3
   3   0   5 479300. 2947.26   2
   0  -3  -7 494407. 2161.25   3
   3   0   7 495540. 3569.39   2
  -3   0  -7 492978. 3968.42   3
   0  -3   9 4506.81 572.263   2
  -3   0  -9 3579.14 621.338   3
   3   0   9 3190.30 497.132   2
   0  -3  -9 3081.74 242.950   3
   3   0  11 112176. 2157.90   2
   0  -3  11 114970. 2303.86   2
  -3   0  11 115981. 2366.66   2
  -3   0 -11 116910. 2251.09   3
  -3   0 -13 326144. 3959.09   3
   3   0  13 336313. 4081.67   2
  -3   0  13 331654. 4340.49   2
   3   0  15 134.990 381.567   2
   0   3  15-35.0260 468.634   2
  -3   0 -15-208.970 593.620   3
   0  -3  15-125.218 379.165   2
  -3   0  15 50.4253 377.005   2
   3   0  17 33022.0 1492.79   2
   0  -3  17 31628.0 1520.22   2
  -3   0 -17 36339.1 1509.88   3
  -3   0  17 32126.1 1564.47   2
   0   3  17 32961.5 1573.84   2
  -3   0  19 278254. 4814.32   2
  -3   0 -19 265124. 4142.89   3
   0  -3  19 280780. 4857.71   2
   3   0  19 268772. 4497.97   2
   0  -3  21 4480.60 743.197   2
   0  -3 -21 4646.78 469.725   6
  -3   0  21 4604.19 768.404   2
   0   3 -21 4357.64 488.533   6
   3   0  21 5327.65 796.742   2
  -3   0 -21 4314.60 526.303   6
   0   3  21 4887.33 788.382   2
  -3   0 -21 4423.49 406.696   4
   3   0  23 2118.66 673.305   2
   0  -3  23 1822.61 642.452   2
  -3   0  23 1807.43 688.127   2
   0   3 -23 1231.72 419.586   4
   3   0 -23 1051.04 466.135   6
  -3   0 -23 2028.12 501.097   6
   0   3  23 1778.76 688.411   2
   0   3 -23 1708.54 499.196   6
   0  -3 -23 2376.71 491.844   6
  -3   0 -23 2131.75 424.740   4
   0   3  25 46336.4 2439.71   2
   3   0 -25 46726.5 1254.15   6
   3   0  25 44202.4 2357.39   2
  -3   0 -25 51174.3 1369.22   6
   0  -3  25 42750.9 2344.53   2
  -3   0 -25 46919.2 1131.86   4
   0  -3 -25 47589.2 1280.04   6
   0   3 -25 52977.4 1370.37   6
  -3   0  25 44316.1 2417.84   2
   0  -3  27 11485.7 1410.04   2
   3   0  27 12693.1 1477.25   2
   0   3  27 13113.2 1494.05   2
   0  -3 -27 12504.3 778.722   6
  -3   0  27 12518.1 1477.92   2
   3   0 -27 13431.8 804.447   6
   0   3 -27 12553.0 833.815   6
  -3   0 -27 12554.4 825.066   6
   0   3  29 1535.43 923.207   2
   3   0  29 1329.94 824.703   2
   0  -3 -29 2089.12 595.376   6
   0  -3  29 1731.77 863.438   2
   0   3 -29 558.174 557.420   6
  -3   0  29 1132.26 847.517   2
  -3   0 -29 1222.49 560.298   6
   3   0 -29 1483.13 577.172   6
   3   0 -31 12267.1 859.273   6
   0  -3  31 12202.7 1664.29   2
   0   3  31 10750.7 1608.32   2
   0   3 -31 11095.0 842.974   6
  -3   0 -31 10461.9 855.739   6
   3   0  31 9505.94 1466.98   2
  -3   0  31 12093.5 1700.56   2
   0  -3 -31 11309.3 830.562   6
  -3   0  33 6371.64 615.138   5
   0   3 -33 6160.18 738.955   6
  -3   0 -33 5692.67 750.473   6
   0  -3 -33 5998.55 729.594   6
   3   0 -33 5961.69 728.305   6
  -3   0 -35 1664.37 596.439   6
   0   3 -35 1404.81 593.153   6
  -3   0  35 1248.82 485.037   5
   3   0 -35 1074.14 608.812   6
   0  -3 -35 1522.23 583.549   6
   0   3 -37 2034.80 609.290   6
   3   0 -37 3493.09 651.932   6
   0  -3 -37 2190.56 594.509   6
  -3   0 -37 2559.24 629.359   6
   0  -3  37 3767.91 584.120   5
  -3   0 -39 181.397 529.414   6
   0   3 -39 191.292 539.653   6
   3   0  39 617.678 466.109   5
   0  -3  39-175.571 486.716   5
   0  -3  41-120.186 468.656   5
   0   3 -41-306.998 516.786   6
  -1   3 -40 218.069 546.284   6
   3  -1  40-88.4520 467.712   5
  -3  -1 -40 297.791 521.296   6
  -1  -3  40 62.7056 474.976   5
  -1   3 -38 791.889 575.204   6
  -3  -1 -38 0.72006 546.144   6
   3   1 -38-368.089 555.446   6
  -1  -3  38-127.244 470.122   5
  -1  -3  36-714.118 485.596   5
  -1   3 -36-234.036 566.588   6
  -3  -1 -36 1025.68 593.133   6
   1  -3 -36 162.999 522.944   6
   3   1 -36 163.257 575.175   6
  -1   3 -34 4410.56 695.731   6
   1  -3 -34 3176.56 655.046   6
  -3  -1 -34 3589.60 685.848   6
   3   1 -34 3882.85 685.821   6
  -1   3 -32 24.1316 586.506   6
   1   3  32 563.897 949.306   2
  -3  -1 -32-400.752 569.031   6
   3   1 -32-1213.89 601.747   6
   1  -3 -32-451.094 560.062   6
  -1  -3  32-600.537 941.274   2
  -3   1  32-50.2469 440.731   5
  -3   1  32-613.876 1052.86   2
   3  -1  32 291.604 861.264   2
   3  -1  30-351.896 823.599   2
  -3  -1 -30 269.198 548.184   6
   1   3  30 348.489 871.143   2
  -3   1  30-632.993 913.958   2
  -1  -3  30-24.4065 816.784   2
   3   1 -30 817.644 556.923   6
   1  -3 -30 666.828 533.150   6
  -1   3 -30 123.447 569.050   6
   3   1 -28 7238.92 698.035   6
  -1  -3  28 5924.00 1127.32   2
   3  -1  28 7160.50 1212.68   2
   1   3  28 7163.54 1216.94   2
  -3   1  28 7017.38 1234.44   2
  -3  -1 -28 7326.23 728.279   6
  -1   3 -28 7458.48 721.165   6
   1  -3 -28 6770.37 679.557   6
   1   3  26 6812.61 1126.84   2
  -3  -1 -26 7385.89 699.290   6
   3  -1  26 6016.42 1061.26   2
  -1   3 -26 7781.75 744.987   6
   1  -3 -26 8342.79 691.135   6
  -1  -3  26 5704.92 1068.70   2
   3   1 -26 7755.77 692.199   6
  -3   1  26 6289.73 1120.36   2
  -1   3 -24 1694.28 556.189   6
  -3  -1 -24 403.166 522.178   6
   3   1 -24 468.944 486.078   6
   3  -1  24 1087.01 599.874   2
  -1  -3  24 285.301 591.957   2
  -1   3 -24 612.221 409.069   4
  -3   1  24-82.7801 657.047   2
   1  -3 -24 1168.84 479.681   6
  -3  -1 -24 163.539 408.455   4
   1   3  24 624.475 626.370   2
  -3  -1 -22 1066.36 394.725   4
  -1   3 -22 1890.31 481.581   6
  -1   3 -22 231.600 442.141   4
  -1  -3  22 1146.65 592.335   2
   1   3  22 1166.45 583.349   2
   3  -1  22 1645.14 659.770   2
   3   1 -22 1202.38 410.120   6
  -3  -1 -22 2949.06 530.063   6
   1  -3 -22 1465.79 430.620   6
  -3   1  22 1301.76 629.004   2
  -3   1  20 26519.8 1623.24   2
   3  -1  20 25612.7 1523.42   2
   1   3  20 26596.6 1539.69   2
  -1  -3  20 23573.3 1492.11   2
  -3  -1 -20 25257.4 880.266   6
   1   3  18 19989.4 1332.74   2
  -1  -3  18 19359.5 1301.45   2
  -3   1  18 20476.7 1354.25   2
  -3  -1 -18 15761.5 1060.26   3
   3  -1  18 18779.3 1261.91   2
  -3  -1 -16 10962.1 843.335   3
   3  -1  16 9259.96 846.456   2
  -1  -3  16 9233.31 826.327   2
   1   3  16 9601.38 859.573   2
  -3   1  16 9583.36 909.444   2
   1   3  14 10897.2 883.502   2
  -1  -3  14 8953.14 794.974   2
  -3   1  14 9737.08 844.145   2
   3  -1  14 10294.4 841.545   2
  -3  -1 -14 10844.6 846.044   3
  -3  -1 -12 41843.1 1324.64   3
  -3   1  12 44670.8 1553.81   2
   3  -1  12 46386.7 1477.47   2
  -1  -3  12 43225.1 1511.54   2
   3  -1  10 59544.9 1592.96   2
  -1  -3  10 58798.8 1624.78   2
  -3  -1 -10 62291.0 1546.55   3
   3  -1   8 56055.8 1388.37   2
  -1  -3   8 57527.7 1455.94   2
  -1  -3   6 23474.0 866.236   2
   3  -1   6 24279.3 821.549   2
  -3   1   6 22069.7 436.542   3
  -3  -1  -4 605647. 3496.22   3
  -3   1   4 599837. 2426.23   3
   3  -1   4 603670. 3434.15   2
  -1  -3   2 82647.4 1233.29   2
  -3   1   2 84051.3 993.569   3
  -3   1   0 203195. 1822.20   3
  -3  -1   0 214139. 1780.07   3
   1  -3   2 94945.4 1424.88   2
  -3  -1   2 95430.0 1175.85   3
  -1  -3  -2 96769.8 1129.80   3
  -3  -1   4 605193. 2978.31   3
   3   1   4 609593. 2745.88   2
   3   1   6 30212.6 804.848   2
   1  -3   6 28168.5 994.030   2
  -1  -3  -6 29780.5 667.962   3
  -3  -1   6 27439.5 948.346   2
   1  -3   8 50989.8 1374.27   2
  -3  -1   8 49229.2 1355.76   2
   3   1   8 50187.3 1209.56   2
   1  -3  10 54384.5 1621.07   2
  -3  -1  10 49043.0 1511.02   2
  -1  -3 -10 51473.7 1008.39   3
   3   1  10 51694.3 1420.60   2
  -3  -1  12 35851.4 1386.40   2
   1  -3  12 36786.6 1407.48   2
   3   1  12 34619.4 1259.84   2
  -1  -3 -12 35912.1 890.072   3
  -3   1 -14 14194.1 1099.61   3
  -1  -3 -14 13148.8 577.383   3
   3   1  14 15246.1 953.129   2
   1  -3  14 16230.8 1035.44   2
  -3  -1  14 14439.4 979.617   2
  -3   1 -16 8522.14 986.104   3
  -3  -1  16 8866.80 827.889   2
  -1   3  16 9142.37 919.899   2
   3   1  16 10099.8 832.288   2
   1  -3  16 9916.21 914.137   2
   3   1  18 20143.3 1228.25   2
  -1   3  18 20556.1 1362.03   2
  -3   1 -18 23402.8 1419.03   3
  -3  -1  18 19996.5 1331.81   2
   1  -3  18 19909.0 1331.92   2
  -3  -1  20 26908.7 1600.13   2
   3   1  20 26609.2 1513.05   2
  -1   3  20 28147.4 1680.52   2
   1  -3  20 28246.7 1608.08   2
   3   1  22 2482.02 686.256   2
  -1   3  22 2266.54 682.456   2
   3  -1 -22 1951.10 431.810   6
   1  -3  22 2374.80 632.288   2
  -3  -1  22 2313.94 627.885   2
  -3   1 -22 3156.81 548.304   6
   1   3 -22 1631.35 474.312   6
  -1  -3 -22 2094.72 447.090   6
  -3   1 -22 2011.84 385.297   4
   1   3 -24 984.944 523.324   6
  -1  -3 -24 931.134 483.610   6
  -3   1 -24 1281.25 431.647   4
   3   1  24-158.749 667.282   2
   3  -1 -24 638.223 481.663   6
  -3  -1  24 124.944 622.585   2
  -1   3  24 650.802 625.535   2
   1  -3  24 824.878 662.314   2
  -3   1 -24 486.275 514.737   6
  -3   1 -26 8267.21 740.736   6
  -3   1 -26 8564.30 618.593   4
   1   3 -26 9190.26 734.563   6
   3  -1 -26 9737.69 707.698   6
  -3  -1  26 8093.61 1222.93   2
  -1   3  26 8380.88 1221.15   2
  -1  -3 -26 8638.45 699.214   6
   1  -3  26 7848.09 1157.15   2
   3   1  26 8593.63 1196.16   2
   3  -1 -28 8579.00 723.999   6
  -1   3  28 7823.90 1284.27   2
   1   3 -28 6620.63 697.734   6
  -3   1 -28 8304.07 759.646   6
  -3  -1  28 7384.04 1239.00   2
   3   1  28 7156.12 1229.88   2
   1  -3  28 6987.29 1187.17   2
  -1  -3 -28 7595.29 694.383   6
   3   1  30 15.8443 797.050   2
  -1   3  30-380.096 1020.79   2
   3  -1 -30 531.866 548.301   6
   1   3 -30-84.7147 555.697   6
  -1  -3 -30-40.0711 531.860   6
   1  -3  30-628.241 950.550   2
  -3  -1  30 129.449 845.178   2
  -3   1 -30 2049.59 668.823   6
   1  -3  32 831.039 893.589   2
   3   1  32 210.447 843.818   2
  -1  -3 -32-266.413 563.185   6
   3  -1 -32-421.756 574.044   6
  -3  -1  32 132.893 451.006   5
  -3   1 -32-61.9320 547.763   6
  -1   3  32-56.4123 929.394   2
   1   3 -32 287.569 563.990   6
  -3  -1  32-355.428 941.254   2
  -3  -1  34 3834.46 552.457   5
  -1  -3 -34 4724.97 712.714   6
   3  -1 -34 4463.97 735.525   6
   1   3 -34 4232.05 696.174   6
  -3   1 -34 4611.20 721.348   6
  -1  -3 -36-366.301 564.370   6
  -3  -1  36-545.311 513.182   5
   3  -1 -36 460.928 549.137   6
   1   3 -36-758.095 594.485   6
  -3   1 -36-22.3877 538.686   6
  -3   1 -38 126.793 525.945   6
   1  -3  38-673.134 484.132   5
   1   3 -38 501.882 565.068   6
   1  -3  40 416.283 497.565   5
  -3   1 -40-30.9548 520.067   6
   1   3 -40-115.141 552.024   6
   1  -3  42 702.022 448.774   5
  -2  -3  41-443.332 446.203   5
   3  -2  41-955.744 476.048   5
  -2   3 -41-715.294 541.808   6
  -2   3 -39 1428.47 563.581   6
  -3  -2 -39 1269.09 550.370   6
  -2  -3  39 2871.10 562.406   5
   3  -2  39 2057.94 544.618   5
  -2   3 -37 1744.99 588.063   6
  -3  -2 -37 1141.63 568.745   6
   3   2 -37 1775.05 616.566   6
  -2  -3  37 1501.06 497.082   5
  -2  -3  35 480.672 476.302   5
  -3  -2 -35 154.736 555.020   6
   2  -3 -35-924.053 596.491   6
  -2   3 -35-371.175 591.749   6
   3   2 -35 549.878 596.182   6
   2  -3 -33 647.934 555.983   6
   3   2 -33 710.960 588.852   6
  -3  -2 -33 1082.35 600.934   6
  -2  -3  33 724.297 462.141   5
  -2   3 -33 694.855 574.536   6
   2   3  31 5933.53 1290.42   2
   3   2 -31 7079.61 746.598   6
  -2  -3  31 7526.35 1384.17   2
  -3  -2 -31 7158.54 766.314   6
  -3   2  31 6346.71 1399.10   2
   2  -3 -31 7162.34 733.993   6
  -2   3 -31 7065.45 775.742   6
   3  -2  31 5564.81 1311.00   2
  -3   2  29 3908.21 1097.43   2
  -2   3 -29 3648.81 686.563   6
   3   2 -29 5280.85 682.063   6
  -3  -2 -29 3956.72 624.477   6
  -2  -3  29 3642.38 1028.29   2
   2  -3 -29 3894.92 603.571   6
   3  -2  29 3866.31 1028.73   2
   2   3  29 4075.50 1100.00   2
  -2  -3  27-355.516 810.801   2
  -3  -2 -27 603.671 516.392   6
  -3   2  27-548.724 865.492   2
   2  -3 -27-568.024 571.393   6
   3  -2  27 142.324 740.584   2
   3   2 -27 10.8578 533.807   6
   2   3  27 857.961 729.221   2
  -2   3 -27-1244.44 621.325   6
   3  -2  25 11972.9 1319.04   2
   2  -3 -25 15272.4 821.423   6
  -2  -3  25 12649.6 1378.40   2
   2   3  25 12577.1 1364.66   2
   3   2 -25 14215.3 767.285   6
  -2   3 -25 13797.6 697.229   4
  -3  -2 -25 13399.4 796.979   6
  -3   2  25 12769.5 1396.42   2
   3  -2  23 34032.8 1986.01   2
   2   3  23 32433.5 1887.18   2
  -3  -2 -23 38751.5 1103.18   6
  -2   3 -23 35419.4 982.466   4
  -2  -3  23 34320.2 2001.08   2
  -2   3 -23 38495.1 1147.36   6
  -3   2  23 33217.1 2062.44   2
  -3  -2 -23 35069.0 958.684   4
   2  -3 -23 37179.5 1069.64   6
   3   2 -23 35131.8 1025.51   6
  -2   3 -21 768.244 518.535   6
  -2  -3  21 1783.08 610.292   2
   2   3  21 1364.64 572.332   2
  -3   2  21 1911.32 679.128   2
  -3  -2 -21 2114.65 395.881   4
   2  -3 -21 1533.47 434.091   6
   3  -2  21 1302.59 603.163   2
  -3  -2 -21 2183.59 501.615   6
  -2  -3  19 12456.5 1063.73   2
   3  -2  19 13432.1 1090.83   2
   2   3  19 12636.0 1071.29   2
  -3   2  19 12223.1 1128.64   2
   2   3  17 53367.7 1931.71   2
  -3  -2 -17 52845.2 1621.00   3
   3  -2  17 54786.8 2000.51   2
  -3   2  17 54606.8 2061.52   2
  -2  -3  17 50890.0 1946.59   2
  -2  -3  15 58411.7 1969.85   2
   2   3  15 60679.8 1925.32   2
  -3   2  15 62276.2 2100.61   2
   3  -2  15 64813.3 2014.96   2
  -3  -2 -15 60972.9 1668.58   3
   3  -2  13 21188.2 1127.88   2
  -2  -3  13 19774.0 1106.17   2
   2   3  13 20348.7 1081.41   2
  -3  -2 -13 20772.3 962.230   3
   3  -2  11 27430.4 1208.53   2
  -2  -3  11 29456.7 1219.63   2
  -3  -2 -11 31518.3 1086.30   3
  -3  -2  -9 150984. 2166.99   3
  -2  -3   9 155605. 2524.05   2
   3  -2   9 154349. 2533.44   2
   3  -2   7 254022. 2866.01   2
  -3  -2  -7 244537. 2578.41   3
  -2  -3   7 252151. 2887.51   2
  -3  -2  -5 9823.60 586.802   3
  -3   2   5 10294.2 332.952   3
  -2  -3   5 10393.8 600.925   2
  -2  -3   3 20071.4 658.590   2
   3  -2   3 20226.8 694.368   2
  -3  -2  -3 21367.3 640.731   3
  -3   2   3 19681.1 494.672   3
  -2  -3   1 471778. 2876.36   3
  -2  -3   1 469474. 2699.19   2
  -3  -2   1 478759. 2854.39   3
  -2  -3  -1 471689. 2757.37   3
   2  -3   3 24368.7 795.347   2
  -3  -2   3 23777.1 642.740   3
  -3  -2   3 22910.1 665.520   2
  -2  -3  -5 13136.1 551.603   3
  -3  -2   5 13543.0 672.299   2
   2  -3   5 12650.8 726.599   2
  -3  -2   7 230584. 2764.29   2
  -2  -3  -7 217920. 2102.21   3
   3   2   7 216419. 2366.33   2
   2  -3   7 226209. 2806.03   2
   2  -3   9 105674. 2153.30   2
  -3  -2   9 108025. 2128.04   2
  -2  -3  -9 109425. 1618.74   3
   3   2  11 24092.3 1023.71   2
  -2  -3 -11 20716.1 792.149   3
   2  -3  11 23072.3 1135.93   2
  -3  -2  11 24142.0 1136.02   2
  -2  -3 -13 19663.2 809.677   3
   2  -3  13 20967.8 1136.88   2
  -3  -2  13 20383.3 1118.93   2
   3   2  13 21158.9 1076.15   2
   2  -3  15 52115.2 1837.57   2
  -3  -2  15 48598.7 1788.58   2
   3   2  15 49344.8 1722.93   2
  -2  -3 -15 48692.2 1272.83   3
  -3   2 -17 51722.4 2110.69   3
  -2   3  17 54567.8 2124.18   2
   2  -3  17 50920.0 1963.33   2
   3   2  17 51432.2 1880.53   2
  -3  -2  17 47526.3 1900.07   2
  -2   3  19 14999.5 1217.95   2
   2  -3  19 14009.8 1149.81   2
  -3   2 -19 13075.7 1235.36   3
   3   2  19 13072.1 1040.54   2
  -3  -2  19 13672.2 1128.98   2
   2  -3  21 1431.67 615.358   2
  -3   2 -21 570.226 409.946   4
  -3   2 -21 1109.68 500.483   6
   3   2  21 2158.81 683.201   2
  -2  -3 -21 600.273 371.817   4
  -3  -2  21 913.753 561.666   2
  -2  -3 -21 477.423 462.052   6
  -2   3  21 788.673 555.339   2
   2   3 -23 34896.6 1057.28   6
  -2  -3 -23 39364.3 1101.36   6
   3   2  23 34509.7 1893.05   2
  -3   2 -23 36845.2 994.023   4
   3  -2 -23 36226.2 1033.71   6
  -3  -2  23 32972.2 1919.27   2
  -3   2 -23 39962.1 1150.36   6
   2  -3  23 33997.1 1988.74   2
  -2   3  23 34890.4 2125.25   2
  -2  -3 -25 14804.6 820.453   6
  -3   2 -25 14197.4 813.100   6
   3  -2 -25 13393.5 767.127   6
   2  -3  25 11976.2 1334.62   2
   2   3 -25 16599.2 900.045   6
  -3   2 -25 12712.1 696.644   4
   3   2  25 11445.1 1265.16   2
  -2   3  25 13288.5 1450.46   2
  -3  -2  25 11209.9 1335.22   2
   2   3 -27-235.311 553.444   6
  -3   2 -27-592.199 587.879   6
   3   2  27 29.8708 696.326   2
  -3  -2  27-552.107 757.046   2
  -3   2 -27 55.2100 441.791   4
   2  -3  27 19.5224 674.232   2
  -2  -3 -27-207.884 532.450   6
   3  -2 -27-638.680 545.052   6
  -2   3  27-223.123 771.291   2
   2  -3  29 4196.64 1060.44   2
  -2  -3 -29 4839.16 655.968   6
   3   2  29 7295.61 1224.70   2
  -3  -2  29 4415.87 1083.47   2
   2   3 -29 4199.44 663.966   6
  -2   3  29 4337.61 1119.94   2
   3  -2 -29 4306.35 636.834   6
  -3   2 -29 5215.97 709.273   6
   3  -2 -31 7847.19 744.504   6
   3   2  31 5502.31 1262.55   2
   2   3 -31 7285.40 741.950   6
  -2   3  31 6482.70 1423.41   2
   2  -3  31 6400.08 1313.29   2
  -2  -3 -31 5430.67 710.625   6
  -3   2 -31 5880.38 724.609   6
  -3  -2  31 6265.84 1289.41   2
  -2  -3 -33 1139.77 597.594   6
   2   3 -33 664.875 576.293   6
  -3  -2  33 666.547 465.503   5
  -3   2 -33 250.024 560.899   6
   3  -2 -33 700.303 544.248   6
  -2  -3 -35-795.724 611.321   6
   3  -2 -35 26.6129 572.466   6
  -3  -2  35-544.933 511.166   5
  -3   2 -35-239.588 573.987   6
   2   3 -35-650.386 612.447   6
  -3   2 -37 2211.34 612.795   6
   2   3 -37 2098.60 625.650   6
  -2  -3 -37 1208.25 559.967   6
  -3  -2  37 2493.34 534.111   5
   2  -3  39 2105.27 540.887   5
  -3   2 -39 2024.54 596.684   6
   2   3 -39 1573.02 605.810   6
  -3  -2  39 1283.53 482.272   5
  -3   2 -41-239.056 507.286   6
   2  -3  41 264.657 464.494   5
  -3  -3   0 361520. 2669.76   3
  -3  -3   0 363347. 2065.75   2
  -3  -3   2 290102. 2423.51   3
  -3  -3  -2 295503. 2433.04   3
  -3  -3  -4 1296.42 358.957   3
  -3  -3   4 1136.89 353.965   2
   3  -3   4 1393.16 407.455   2
  -3  -3   6 593831. 4364.59   2
  -3  -3  -6 576898. 3714.17   3
  -3  -3   8 631257. 4922.25   2
   3  -3   8 626803. 4962.30   2
  -3  -3 -10 459.510 325.407   3
  -3  -3  10 1307.01 410.172   2
   3  -3  10 764.653 397.506   2
   3   3  10 1067.00 380.800   2
   3   3  12 16099.1 876.573   2
  -3  -3  12 15494.5 937.102   2
  -3  -3 -12 16181.2 799.482   3
   3  -3  12 16196.9 997.306   2
  -3  -3 -14 80334.7 1822.60   3
   3   3  14 82865.7 2131.11   2
   3  -3  14 85254.4 2301.60   2
  -3  -3  14 78780.9 2228.85   2
  -3  -3 -16 107333. 2142.24   3
  -3   3  16 112078. 2916.60   2
   3  -3  16 116398. 2837.25   2
  -3  -3  16 103277. 2655.17   2
   3   3  16 110558. 2660.87   2
   3  -3  18 118601. 3119.69   2
  -3  -3  18 115879. 3031.52   2
   3   3  18 117206. 2901.90   2
  -3   3 -20 30660.0 1831.42   3
  -3   3 -20 28339.0 935.228   6
   3   3  20 31711.6 1650.67   2
  -3  -3  20 30711.0 1718.41   2
  -3   3  20 33366.6 1843.07   2
  -3  -3 -20 31107.5 918.625   6
  -3  -3 -20 30675.3 818.609   4
   3  -3  20 30792.9 1714.63   2
  -3   3 -22-1422.75 574.164   6
   3  -3 -22-1141.14 495.197   6
  -3   3 -22-436.049 443.944   4
  -3   3  22-533.297 700.482   2
  -3  -3  22-111.297 599.122   2
  -3  -3 -22-633.532 441.747   4
   3   3  22-385.837 608.930   2
   3   3 -22-1151.69 482.416   6
   3  -3  22-109.122 593.793   2
   3   3 -24 73816.3 1492.31   6
   3  -3  24 68674.2 2872.42   2
   3   3  24 69975.6 2820.49   2
  -3  -3 -24 79824.4 1579.25   6
  -3   3 -24 80526.8 1612.12   6
  -3   3 -24 76714.3 1458.45   4
  -3   3  24 75902.6 3127.34   2
  -3  -3  24 70493.5 2982.92   2
   3  -3 -24 79300.4 1509.02   6
   3   3 -26 14241.0 787.415   6
  -3   3 -26 15179.4 753.083   4
  -3  -3 -26 14469.3 836.611   6
  -3   3  26 13873.4 1551.90   2
  -3  -3  26 13400.4 1448.78   2
   3  -3  26 12768.8 1399.95   2
   3  -3 -26 14020.0 791.258   6
   3   3  26 14299.2 1477.63   2
  -3   3 -26 12561.6 859.024   6
   3   3  28-1020.10 852.667   2
   3   3 -28-1414.15 626.668   6
  -3  -3 -28-1104.65 578.190   6
  -3  -3  28-489.345 810.883   2
   3  -3  28-1307.88 950.521   2
  -3   3  28-1186.57 1025.84   2
   3  -3 -28-1514.16 630.834   6
   3   3 -30 11871.4 822.170   6
  -3   3 -30 13143.6 921.499   6
   3  -3  30 10284.8 1497.37   2
   3  -3 -30 11079.5 812.031   6
  -3  -3  30 9072.12 1452.69   2
  -3   3  30 9019.21 1532.36   2
   3   3  30 8224.39 1391.00   2
  -3  -3 -30 11361.4 843.637   6
   3  -3 -32 9958.59 789.403   6
  -3  -3  32 9487.30 688.955   5
  -3  -3 -32 8473.92 787.538   6
  -3   3 -32 8368.64 810.352   6
  -3  -3  32 9057.87 1565.18   2
   3  -3  32 8078.05 1461.27   2
   3   3 -32 9144.45 793.471   6
  -3   3  32 8475.90 1595.03   2
   3  -3 -34-738.124 587.271   6
  -3  -3 -34-416.529 574.258   6
   3   3 -34-1015.45 621.350   6
  -3   3 -34-413.623 587.804   6
  -3  -3  34-238.487 497.464   5
  -3   3 -36 499.173 550.190   6
   3   3 -36 767.568 598.070   6
  -3  -3  36 1619.34 519.856   5
  -3  -3 -36 789.346 554.399   6
  -3  -3 -38 4280.70 677.350   6
   3   3 -38 4613.16 693.206   6
  -3  -3  38 5000.85 619.983   5
  -3   3 -38 3023.79 645.268   6
  -3   3 -40 1032.42 554.207   6
   3  -3  40 455.032 463.978   5
  -3  -3  40 900.490 453.616   5
   3  -3  42 637.623 469.993   5
  -3   3 -42 59.4694 492.924   6
  -4   0   0 935494. 4246.32   3
  -4   0  -2 578521. 3583.27   3
  -4   0   2 588661. 3171.04   3
   0  -4   2 586292. 3813.42   2
   0  -4   4 126222. 1970.42   2
  -4   0   4 130357. 1466.72   3
  -4   0   6 428691. 2639.03   3
   4   0   6 432407. 3155.24   2
   0  -4   6 423528. 3768.81   2
  -4   0  -6 418661. 3692.67   3
   0  -4  -8 35466.5 674.007   3
  -4   0  -8 35338.1 1251.05   3
   0  -4   8 34156.4 1224.68   2
   4   0   8 35965.9 1079.73   2
   0  -4  10 464974. 4650.71   2
   4   0  10 432724. 4064.09   2
  -4   0 -10 445583. 4421.60   3
   0  -4 -12 314.748 131.867   3
   0  -4  12 140.043 378.737   2
  -4   0 -12 735.401 551.707   3
  -4   0  12 365.189 420.789   2
   4   0  12 379.186 393.237   2
  -4   0 -14 5877.61 821.075   3
   0  -4  14 6108.11 776.704   2
   4   0  14 6735.52 726.992   2
  -4   0  14 5914.55 736.018   2
   4   0  16 18401.4 1085.46   2
   0   4  16 18231.7 1175.25   2
   0  -4  16 17622.9 1155.70   2
  -4   0  16 16948.4 1144.99   2
  -4   0 -16 17958.5 1151.41   3
   4   0  18 37593.1 1734.30   2
  -4   0  18 38796.6 1853.12   2
   0  -4  18 38908.9 1848.42   2
  -4   0 -18 37715.0 1741.26   3
   0   4  18 37760.8 1810.07   2
   4   0  20 24780.3 1530.61   2
  -4   0 -20 25203.8 902.270   6
   0   4  20 23011.6 1508.28   2
   0  -4  20 22931.7 1501.25   2
  -4   0  20 22662.6 1519.27   2
  -4   0 -22-1396.56 591.050   6
   0  -4 -22-171.901 463.308   6
   4   0  22-170.834 602.227   2
   0   4 -22-984.100 524.375   6
   0  -4  22 17.6905 591.428   2
  -4   0 -22-712.548 439.206   4
  -4   0  22-121.956 562.740   2
   4   0 -22-1218.12 481.513   6
   0   4  22 323.880 569.611   2
   0   4  24 17002.8 1530.01   2
   4   0  24 17253.6 1513.07   2
   0  -4  24 15635.8 1470.08   2
  -4   0  24 16363.8 1514.48   2
  -4   0 -24 17814.6 754.549   4
   0  -4 -24 18644.7 863.831   6
   4   0 -24 19950.9 848.141   6
   0   4 -24 17289.8 866.543   6
  -4   0 -24 19007.9 931.569   6
   4   0  26-1142.22 778.052   2
  -4   0 -26-428.520 421.591   4
   0   4 -26-665.299 587.516   6
   0  -4  26-509.467 729.103   2
   0   4  26 150.791 702.241   2
  -4   0 -26-1158.73 579.152   6
   0  -4 -26-1221.74 553.111   6
  -4   0  26-496.354 728.192   2
   4   0 -26-383.217 521.348   6
  -4   0  28 12835.9 1567.50   2
   0   4 -28 15074.1 895.972   6
   4   0  28 15168.6 1615.03   2
   4   0 -28 16016.1 848.209   6
   0   4  28 14523.7 1695.61   2
  -4   0 -28 15114.1 913.448   6
   0  -4 -28 14673.0 879.839   6
   0  -4  28 13695.9 1548.53   2
   0   4  30 2088.29 1025.97   2
  -4   0  30 1690.69 922.770   2
   0  -4  30 1400.29 919.917   2
   0   4 -30 3443.78 651.689   6
  -4   0 -30 2966.29 661.485   6
   0  -4 -30 1695.69 579.915   6
  -4   0  30 1918.32 492.216   5
   4   0 -30 2836.32 603.179   6
   4   0  30 1225.31 821.252   2
   0  -4  32 1926.94 1072.93   2
  -4   0 -32 3035.32 657.784   6
  -4   0  32 4079.20 1322.18   2
  -4   0  32 2837.66 530.824   5
   4   0 -32 3612.78 679.747   6
   0   4  32 1565.41 1017.14   2
   0   4 -32 2989.53 653.535   6
   0  -4 -32 2318.69 621.586   6
   4   0 -34 2151.02 657.334   6
  -4   0 -34 1392.36 598.297   6
  -4   0  34 1616.35 499.810   5
   0  -4 -34 1802.47 613.389   6
   0   4 -34 548.730 595.610   6
   4   0 -36-235.151 581.935   6
   0  -4  36-260.590 474.247   5
   0   4 -36-779.022 585.515   6
   0  -4 -36-604.514 548.259   6
  -4   0 -36 144.240 552.265   6
  -4   0 -38 1419.61 585.710   6
   0  -4  38 2817.05 547.465   5
   0   4 -38 1042.04 572.764   6
   0   4 -40 585.220 543.402   6
  -4   0 -40 1121.26 552.650   6
   4   0  40 803.229 461.543   5
   0  -4  40-406.312 511.409   5
   0  -4  42 537.408 454.389   5
   4  -1  41 565.567 450.502   5
  -1   4 -41-64.6171 515.381   6
  -1  -4  41-395.674 460.349   5
  -1   4 -39-325.113 563.173   6
  -4  -1 -39-596.071 545.362   6
  -1  -4  39 70.0146 488.387   5
  -1  -4  37-231.657 469.717   5
  -4  -1 -37-197.314 543.272   6
  -1   4 -37-483.821 547.026   6
   4   1 -37-994.477 593.187   6
  -1   4 -35-380.898 574.471   6
   1  -4 -35-534.704 566.225   6
   4   1 -35 1489.52 638.932   6
  -1  -4  35 114.855 467.895   5
  -4  -1 -35 790.706 589.122   6
  -1   4 -33-647.815 578.750   6
   1  -4 -33-951.481 573.434   6
   4   1 -33-492.314 587.227   6
  -4  -1 -33 72.3837 546.092   6
  -4   1  31-1047.56 491.763   5
  -4   1  31-730.290 1037.44   2
   4  -1  31 166.792 844.886   2
  -1   4 -31-302.791 582.834   6
  -4  -1 -31 78.9749 551.065   6
  -1  -4  31 404.694 857.229   2
   1  -4 -31-1014.09 603.692   6
   4   1 -31-1309.72 610.843   6
   1   4  31-786.767 1013.52   2
   4   1 -29 1196.73 574.797   6
  -4   1  29 1050.68 861.367   2
  -1   4 -29 1067.72 583.149   6
   1   4  29 287.637 871.369   2
   4  -1  29 377.884 802.938   2
  -4  -1 -29 191.354 539.984   6
  -1  -4  29 821.261 798.114   2
   1  -4 -29 620.274 526.001   6
   4   1 -27 519.256 526.575   6
  -4   1  27-835.218 848.851   2
  -1   4 -27-1593.68 665.944   6
   1  -4 -27-1544.26 591.667   6
  -1  -4  27-986.098 816.813   2
   1   4  27-306.028 817.939   2
  -4  -1 -27-481.121 562.254   6
   4  -1  27-639.238 875.886   2
   1  -4 -25-813.130 538.408   6
   4   1 -25-1075.99 547.787   6
  -1  -4  25 286.736 677.623   2
   1   4  25 906.671 698.796   2
  -4   1  25 527.977 678.477   2
  -4  -1 -25-1002.23 579.534   6
  -4  -1 -25 136.701 422.751   4
  -1   4 -25-1318.33 593.168   6
   4  -1  25 423.769 663.061   2
  -1   4 -25 425.018 424.037   4
   1   4  23 13588.1 1322.47   2
   4   1 -23 13152.5 706.104   6
  -1   4 -23 14343.0 706.684   4
  -1   4 -23 14348.9 794.409   6
  -4  -1 -23 12953.7 762.079   6
  -4  -1 -23 13356.0 628.701   4
  -4   1  23 13228.2 1350.53   2
  -1  -4  23 13048.1 1310.36   2
   1  -4 -23 14511.5 775.057   6
   4  -1  23 13697.3 1319.44   2
  -1   4 -21 1272.86 468.347   6
   1   4  21 1690.33 641.668   2
   4  -1  21 1632.73 582.718   2
   1  -4 -21 1277.41 432.633   6
  -4   1  21 1746.61 667.185   2
  -4  -1 -21 2009.44 405.147   4
  -1  -4  21 2061.02 696.728   2
  -4  -1 -21 1586.77 477.002   6
  -4   1  19 32970.5 1775.85   2
  -4  -1 -19 32762.6 1504.33   3
   1   4  19 36848.7 1818.31   2
   4  -1  19 33610.8 1679.86   2
  -1  -4  19 33783.0 1757.86   2
  -4   1  17 12789.4 1077.40   2
   1   4  17 12606.6 1052.60   2
   4  -1  17 13545.9 1040.19   2
  -4  -1 -17 12058.2 1007.84   3
  -1  -4  17 12412.1 1053.36   2
  -4   1  15 42392.8 1750.33   2
  -1  -4  15 41528.6 1700.59   2
   4  -1  15 45433.6 1725.94   2
  -4  -1 -15 47521.0 1663.77   3
   1   4  15 45734.0 1723.42   2
  -4  -1 -13 18536.4 1002.26   3
  -4   1  13 17552.6 1068.67   2
   4  -1  13 18541.3 1047.17   2
  -1  -4  13 17313.5 1039.79   2
  -1  -4  11 249673. 3596.36   2
   4  -1  11 256273. 3403.44   2
  -4  -1 -11 256864. 3311.84   3
  -1  -4   9 358800. 3996.16   2
   4  -1   9 352459. 3638.33   2
  -4  -1  -9 360746. 3671.76   3
  -4  -1  -7 102844. 1839.32   3
  -1  -4   7 103728. 1982.59   2
   4  -1   7 99109.6 1735.79   2
  -4   1   7 104738. 1138.15   3
  -4   1   5 109396. 1242.99   3
  -1  -4   5 109667. 1821.73   2
  -4  -1  -5 108006. 1773.75   3
   4  -1   5 111194. 1657.64   2
  -4  -1  -3 7302.52 510.519   3
  -4   1   3 7740.35 397.058   3
  -1  -4   3 7580.18 517.454   2
  -4  -1  -1 106616. 1474.28   3
  -4   1   1 104947. 1424.22   3
  -4   1  -1 89457.8 1468.84   3
  -4  -1   1 92782.9 1309.48   3
  -4  -1   3 4865.42 367.684   3
   1  -4   3 4856.32 469.166   2
  -4   1  -3 4419.49 536.255   3
   4   1   3 5269.73 249.786   2
  -1  -4  -3 5177.83 372.583   3
  -4  -1   5 99112.4 1349.59   3
   1  -4   5 98105.2 1839.03   2
  -1  -4  -5 96759.1 1256.80   3
   4   1   5 99157.8 1253.98   2
   4   1   7 110895. 1651.23   2
  -4  -1   7 117835. 2039.30   2
  -1  -4  -7 113882. 1399.41   3
   1  -4   7 112813. 2090.73   2
   1  -4   9 304157. 3699.68   2
  -4  -1   9 303170. 3610.93   2
  -1  -4  -9 307941. 2383.76   3
   4   1   9 296879. 3081.81   2
  -4  -1  11 278218. 3664.82   2
   4   1  11 277501. 3340.80   2
   1  -4  11 284446. 3827.69   2
  -4   1 -11 278715. 3916.16   3
  -4   1 -13 17760.4 1163.77   3
  -4  -1  13 18094.5 1069.78   2
   1  -4  13 18663.0 1082.08   2
   4   1  13 19443.8 993.856   2
  -4   1 -15 36586.7 1620.32   3
   1  -4  15 34052.3 1550.78   2
  -4  -1  15 31729.3 1473.38   2
   4   1  15 34113.1 1407.01   2
   4   1  17 10417.4 891.491   2
   1  -4  17 9315.92 931.931   2
  -1   4  17 11271.0 1043.22   2
  -4   1 -17 11217.9 1105.60   3
  -4  -1  17 9810.81 917.753   2
  -4  -1  19 27238.4 1561.67   2
  -4   1 -19 28426.5 1616.20   3
   4   1  19 25887.4 1438.53   2
   1  -4  19 27197.1 1600.99   2
  -1   4  19 30113.5 1695.01   2
   1   4 -21 118.963 490.851   6
  -4   1 -21 1033.13 369.185   4
   1  -4  21 1733.51 619.234   2
   4   1  21 1944.89 614.835   2
  -1  -4 -21 1627.45 437.324   6
  -4  -1  21 1164.24 562.437   2
  -4   1 -21 1306.81 501.426   6
  -1   4  21 2426.61 757.634   2
   1  -4  23 10741.0 1229.46   2
  -4   1 -23 12441.1 658.834   4
   4   1  23 10285.6 1125.34   2
  -4   1 -23 12979.8 753.533   6
   1   4 -23 11234.5 734.384   6
  -1   4  23 11050.6 1266.76   2
  -1  -4 -23 11351.8 706.787   6
   4  -1 -23 11088.1 657.750   6
  -4  -1  23 10775.8 1219.21   2
  -1   4  25 622.886 669.867   2
   1  -4  25 1050.20 638.392   2
   4  -1 -25-522.220 539.315   6
  -1  -4 -25-597.895 538.597   6
  -4   1 -25 473.424 430.142   4
  -4  -1  25 591.217 648.720   2
   1   4 -25-1407.61 595.768   6
   4   1  25 1102.24 695.138   2
  -4   1 -25-157.060 562.722   6
   4  -1 -27-196.257 540.086   6
  -1  -4 -27-694.435 555.383   6
  -4  -1  27 144.838 713.348   2
   4   1  27-347.330 724.392   2
   1   4 -27-1217.93 606.669   6
  -1   4  27-111.632 743.774   2
  -4   1 -27-1285.13 623.606   6
  -4   1 -27-255.637 459.131   4
   1  -4  27-1258.57 887.500   2
   4   1  29 214.057 786.210   2
  -1  -4 -29 885.560 560.103   6
   1  -4  29 625.091 798.167   2
  -4  -1  29 224.896 766.164   2
   4  -1 -29 1072.19 568.611   6
  -1   4  29 74.5014 820.957   2
  -4   1 -29 866.482 610.361   6
   1   4 -29 922.056 601.770   6
   1  -4  31-866.736 991.176   2
  -4   1 -31 458.108 574.022   6
   4  -1 -31-767.314 597.528   6
  -4  -1  31-841.435 499.558   5
  -4  -1  31-843.050 1001.35   2
  -1  -4 -31-1064.78 608.498   6
  -1   4  31-786.978 1112.49   2
   1   4 -33-390.060 575.995   6
  -1  -4 -33 194.757 561.607   6
  -4   1 -33-40.2925 557.419   6
  -4  -1  33-480.089 472.100   5
   4  -1 -33 88.2333 576.489   6
   1   4 -35-136.322 560.630   6
   4  -1 -35 210.938 556.284   6
  -4  -1  35 652.121 488.827   5
  -1  -4 -35-468.283 554.682   6
  -4   1 -35-546.552 582.635   6
  -4   1 -37 181.705 569.136   6
   1  -4  37-357.480 474.511   5
   1   4 -37-1497.88 625.615   6
   1  -4  39-5.00561 478.397   5
  -4   1 -39-542.066 556.700   6
   1   4 -39-395.969 568.735   6
  -4   1 -41-412.489 472.225   6
   1   4 -41-5.11378 502.820   6
   1  -4  41-369.740 488.022   5
  -2   4 -42-47.7471 477.411   6
   4  -2  42 502.235 445.407   5
  -2  -4  42-527.312 411.515   5
   4  -2  40-388.861 468.352   5
  -2  -4  40 15.5073 469.196   5
  -2   4 -40-517.736 524.357   6
  -2   4 -38-798.765 572.359   6
  -4  -2 -38-1126.66 585.372   6
  -2  -4  38-997.819 517.464   5
  -2   4 -36-109.896 537.777   6
  -2  -4  36 100.722 483.602   5
  -4  -2 -36 357.384 529.573   6
   4   2 -36-904.780 604.369   6
  -4  -2 -34-578.111 582.030   6
  -2   4 -34-306.907 568.466   6
   4   2 -34 369.281 581.038   6
  -2  -4  34 72.9174 454.310   5
   2  -4 -34-736.748 581.182   6
   4  -2  32 620.918 860.632   2
  -4   2  32-398.018 1062.08   2
  -4  -2 -32 92.5641 569.131   6
  -2   4 -32-722.045 602.956   6
  -2  -4  32-111.670 857.907   2
   4   2 -32-1004.37 611.460   6
   2  -4 -32-395.689 548.203   6
  -4   2  30 3155.13 1100.85   2
   4   2 -30 3163.05 647.262   6
  -2   4 -30 2535.68 652.873   6
  -2  -4  30 906.819 865.231   2
   2  -4 -30 2221.93 588.468   6
  -4  -2 -30 2888.80 656.099   6
   4  -2  30 2479.63 1028.31   2
   2   4  30 1217.28 863.449   2
  -2   4 -28-1917.55 678.023   6
  -2  -4  28 268.668 714.711   2
   4  -2  28-254.086 805.959   2
   2  -4 -28-388.990 545.681   6
   4   2 -28 536.441 545.810   6
  -4  -2 -28 64.2993 525.844   6
   2   4  28-472.847 836.512   2
  -4   2  28-672.557 923.599   2
   4   2 -26 2924.63 576.594   6
   2  -4 -26 1138.96 499.568   6
  -2   4 -26 1280.92 459.104   4
  -2   4 -26 1618.85 566.632   6
   2   4  26 768.334 716.013   2
  -2  -4  26 1220.44 709.225   2
   4  -2  26 2022.83 839.993   2
  -4  -2 -26 2330.42 588.890   6
  -4   2  26 2041.23 881.988   2
   2  -4 -24 2738.97 514.752   6
   4   2 -24 297.384 523.850   6
   4  -2  24 2161.07 709.508   2
  -4   2  24 1992.23 776.038   2
  -2   4 -24 2520.88 558.301   6
  -4  -2 -24 1093.05 512.665   6
   2   4  24 2052.20 661.144   2
  -2   4 -24 2015.75 439.914   4
  -2  -4  24 2111.54 746.140   2
  -4  -2 -24 1935.05 394.289   4
   2  -4 -22 4277.92 537.490   6
  -2  -4  22 3659.60 837.763   2
  -4  -2 -22 3776.18 577.423   6
  -2   4 -22 2855.30 530.458   6
   4  -2  22 3639.79 855.889   2
  -4   2  22 3608.60 900.846   2
  -2   4 -22 4878.74 554.139   4
   2   4  22 2774.94 765.183   2
  -4  -2 -22 4225.02 472.958   4
   4   2 -22 4210.94 558.496   6
   4  -2  20 7345.89 899.760   2
   2   4  20 7874.46 939.813   2
  -4   2  20 7891.37 1002.57   2
  -4  -2 -20 8012.80 523.820   4
  -4  -2 -20 7435.37 588.682   6
  -2  -4  20 7736.06 977.346   2
  -2   4 -20 6705.66 606.598   6
   2   4  18 1323.60 558.452   2
   4  -2  18 1334.50 529.491   2
  -2  -4  18 1205.52 533.924   2
  -4   2  18 789.856 515.102   2
  -4  -2 -18 1572.24 551.293   3
  -4   2  16 30381.3 1579.52   2
   2   4  16 30267.3 1443.36   2
   4  -2  16 30602.4 1519.67   2
  -2  -4  16 28501.2 1461.66   2
  -4  -2 -16 30689.3 1374.38   3
   2   4  14 5174.94 669.037   2
   4  -2  14 5227.59 683.792   2
  -2  -4  14 5059.97 645.678   2
  -4  -2 -14 5273.33 650.891   3
   4  -2  12 63385.5 1838.53   2
  -4  -2 -12 64261.9 1688.72   3
  -2  -4  12 62116.6 1841.32   2
   4  -2  10 3347.89 552.542   2
  -2  -4  10 2674.14 531.379   2
  -4  -2 -10 2895.99 535.921   3
  -4  -2  -8 151045. 2255.58   3
  -2  -4   8 148416. 2431.95   2
   4  -2   8 144767. 2287.01   2
   4  -2   6 135732. 2116.83   2
  -4  -2  -6 132329. 1950.77   3
  -2  -4   6 138181. 2151.31   2
  -4   2   6 136572. 1277.92   3
   4  -2   4 120875. 1852.97   2
  -4   2   4 124565. 1366.40   3
  -4  -2  -4 113234. 1701.64   3
  -2  -4   4 111591. 1793.57   2
  -4  -2  -2 49674.3 1065.69   3
  -4   2   2 52610.4 1003.98   3
  -2  -4   0 106331. 1478.12   3
  -4  -2   0 102622. 858.247   2
  -4  -2   2 51592.4 1047.14   3
  -4  -2   2 54396.3 921.757   2
   4   2   4 99386.5 1045.13   2
  -2  -4  -4 108194. 1502.86   3
  -4  -2   4 100189. 1483.97   3
   2  -4   4 104256. 1903.01   2
  -4  -2   4 103822. 1601.01   2
  -4  -2   6 137471. 2049.74   2
   2  -4   6 138461. 2301.86   2
  -2  -4  -6 137489. 1710.63   3
   4   2   6 137373. 1615.52   2
   4   2   8 157285. 2062.75   2
   2  -4   8 160509. 2587.43   2
  -4  -2   8 160046. 2475.40   2
  -4  -2  10 3074.79 544.243   2
   2  -4  10 3891.90 589.935   2
  -2  -4 -10 3277.51 432.069   3
   4   2  10 3255.87 478.394   2
  -2  -4 -12 70313.6 1408.21   3
   2  -4  12 72942.4 2087.45   2
   4   2  12 73118.0 1808.01   2
  -4  -2  12 74495.4 2042.86   2
   4   2  14 3739.77 565.605   2
  -4  -2  14 3838.15 602.041   2
  -2  -4 -14 3798.42 447.653   3
   2  -4  14 4142.10 626.950   2
  -2  -4 -16 23919.1 901.805   3
   2  -4  16 30183.0 1507.69   2
  -4  -2  16 25387.7 1374.99   2
  -4   2 -16 27864.4 1604.63   3
   4   2  16 27429.6 1350.66   2
   2  -4  18 1842.89 561.281   2
   4   2  18 1751.68 544.455   2
  -4  -2  18 2011.55 570.735   2
  -2   4  18 2272.21 684.450   2
  -4   2 -18 1771.16 845.418   3
   4   2  20 6010.99 844.186   2
  -4  -2  20 6336.74 852.863   2
  -4   2 -20 6344.54 1031.85   3
  -2   4  20 6993.05 958.086   2
  -2  -4 -20 7062.98 574.042   6
   2  -4  20 6729.01 914.898   2
  -4   2 -20 6044.84 569.925   6
  -4   2 -22 3102.22 482.192   4
  -4  -2  22 2423.95 755.885   2
  -4   2 -22 3198.94 603.255   6
   4  -2 -22 3254.30 534.712   6
  -2   4  22 3623.32 913.139   2
  -2  -4 -22 2723.44 505.498   6
   2   4 -22 2420.26 499.205   6
   2  -4  22 2568.27 782.899   2
   4   2  22 2685.81 793.678   2
  -2  -4 -24 1397.96 478.118   6
  -2   4  24 2417.75 833.970   2
   4   2  24 1857.10 640.788   2
   2  -4  24 2305.53 753.599   2
  -4  -2  24 1162.61 624.803   2
   2   4 -24 1395.11 500.853   6
  -4   2 -24 817.794 545.443   6
  -4   2 -24 1562.67 419.262   4
   4  -2 -24 819.439 471.125   6
  -2   4  26 1161.40 730.953   2
   4   2  26 2139.27 845.940   2
   2  -4  26 1611.89 723.544   2
  -4  -2  26 2857.70 894.885   2
  -4   2 -26 2775.48 654.677   6
   4  -2 -26 2132.75 543.390   6
  -2  -4 -26 2384.93 533.467   6
  -4   2 -26 2252.98 491.453   4
  -4   2 -28-1255.47 628.249   6
   4   2  28 593.687 760.347   2
  -4  -2  28 106.797 732.503   2
  -2   4  28-287.123 854.514   2
   4  -2 -28-130.685 557.658   6
   2   4 -28-822.822 594.369   6
   2  -4  28-443.976 825.225   2
  -2  -4 -28 282.782 508.979   6
  -4   2 -28-583.179 468.939   4
  -4  -2  30 1842.48 477.300   5
   2  -4  30 1426.82 874.134   2
   2   4 -30 2236.87 627.528   6
  -4   2 -30 3117.40 661.398   6
   4  -2 -30 2869.44 619.048   6
  -2  -4 -30 2027.20 618.173   6
  -2   4  30 2212.95 1070.36   2
   4   2  30 2550.56 982.293   2
  -4  -2  30 1521.09 961.575   2
   2  -4  32-396.562 976.415   2
  -2   4  32-617.182 1020.00   2
  -4  -2  32-370.276 942.164   2
  -4  -2  32-594.315 468.232   5
   4  -2 -32-499.626 574.386   6
  -4   2 -32-574.795 616.377   6
  -2  -4 -32-603.841 567.494   6
   2   4 -32-518.170 581.033   6
  -2  -4 -34 463.988 561.690   6
  -4   2 -34-22.5784 555.073   6
   4  -2 -34-915.963 602.743   6
   2   4 -34-394.535 583.037   6
  -4  -2  34 167.346 488.110   5
  -2  -4 -36-221.741 535.292   6
  -4   2 -36 226.879 530.078   6
   2   4 -36-275.784 596.491   6
  -4  -2  36-941.358 520.114   5
  -4   2 -38-946.005 576.935   6
  -4  -2  38-586.948 488.878   5
   2  -4  38-894.177 492.137   5
   2   4 -38-119.056 565.865   6
   2  -4  40-60.7606 464.751   5
  -4   2 -40 41.9541 506.519   6
   2  -4  42 440.559 461.632   5
  -4   2 -42-438.697 480.891   6
   4  -3  43 40.2848 396.862   5
  -3  -4  41-244.694 456.845   5
   4  -3  41-464.348 461.169   5
  -3   4 -41-734.695 541.924   6
  -3   4 -39-200.306 527.233   6
  -3  -4  39 163.292 486.325   5
  -4  -3 -37 225.104 550.142   6
  -3  -4  37-155.186 492.866   5
  -3   4 -37-581.596 569.732   6
  -3  -4  35 156.947 477.500   5
  -3   4 -35-522.632 575.162   6
   4   3 -35-16.6427 590.608   6
  -4  -3 -35 55.0511 545.850   6
   3  -4 -33 26.3742 553.270   6
  -3   4 -33 26.2755 572.207   6
  -4  -3 -33-27.3227 541.934   6
   4   3 -33 253.048 580.280   6
  -3  -4  33-1.85924 466.666   5
  -3  -4  31 877.040 893.029   2
  -3  -4  31 1159.64 467.072   5
  -4   3  31-229.874 952.610   2
   3  -4 -31-289.251 555.159   6
   4  -3  31-596.160 886.933   2
  -3   4 -31-851.877 634.145   6
   4   3 -31 668.917 580.630   6
  -4  -3 -31 106.762 536.514   6
   3  -4 -29 3712.82 702.858   6
   3   4  29 2375.94 906.836   2
   4  -3  29 2976.83 1032.50   2
  -3  -4  29 3203.53 1035.93   2
  -4   3  29 2888.06 1103.72   2
   4   3 -29 3065.78 623.712   6
  -4  -3 -29 2694.34 626.214   6
  -3   4 -29 4231.85 708.388   6
  -4   3  27 626.006 808.541   2
  -3   4 -27 31.2494 470.051   4
   3  -4 -27 14.0363 525.339   6
   3   4  27 122.565 835.118   2
  -3  -4  27-794.950 809.198   2
  -3   4 -27-1199.61 616.812   6
   4  -3  27-332.090 821.279   2
  -4  -3 -27 682.680 660.905   6
   4   3 -27-1353.15 604.124   6
   4   3 -25 6632.91 641.303   6
  -4  -3 -25 7265.94 704.028   6
   3  -4 -25 8057.83 668.395   6
  -4   3  25 8301.90 1295.92   2
   4  -3  25 7984.79 1175.95   2
   3   4  25 7344.68 1109.51   2
  -3  -4  25 7521.15 1161.66   2
  -3   4 -25 5687.74 697.729   6
  -3   4 -25 8148.98 638.100   4
  -4   3  23 8664.07 1229.90   2
  -3  -4  23 6971.91 1070.71   2
   3  -4 -23 6995.06 620.756   6
   3   4  23 6252.31 960.278   2
  -4  -3 -23 7158.61 654.212   6
   4   3 -23 7064.56 649.176   6
  -3   4 -23 8209.82 642.444   4
  -3   4 -23 7087.83 666.235   6
   4  -3  23 6912.97 1020.25   2
  -4  -3 -23 6871.63 542.446   4
  -4  -3 -21 11194.5 656.048   6
  -4  -3 -21 11157.4 561.953   4
  -3   4 -21 11620.3 683.252   6
  -4   3  21 11902.6 1261.36   2
   3  -4 -21 10480.8 611.853   6
   3   4  21 10848.9 1102.72   2
  -3   4 -21 10995.1 1281.08   3
   4  -3  21 11305.0 1143.48   2
  -3  -4  21 10315.2 1117.36   2
   4  -3  19 38300.8 1858.76   2
   3   4  19 35823.9 1746.86   2
  -3  -4  19 37092.2 1873.83   2
  -4   3  19 39947.0 2029.48   2
  -4   3  17 8987.23 993.637   2
   4  -3  17 8781.36 901.665   2
  -3  -4  17 8541.44 936.433   2
  -4  -3 -17 8896.16 778.024   3
   3   4  17 8752.95 873.007   2
   4  -3  15 75315.3 2241.04   2
  -3  -4  15 69509.3 2161.75   2
  -4  -3 -15 74572.1 1927.69   3
   3   4  15 71540.3 2070.85   2
   3   4  13 25049.8 1210.97   2
  -4  -3 -13 26202.6 1131.23   3
   4  -3  13 27534.2 1315.08   2
  -3  -4  13 24306.8 1239.19   2
  -4  -3 -11 3150.84 499.105   3
  -3  -4  11 3680.86 529.222   2
   4  -3  11 3806.73 561.035   2
  -4  -3  -9 250027. 2958.59   3
  -3  -4   9 251032. 3345.60   2
  -3  -4   7 77236.2 1701.98   2
  -4  -3  -7 73952.0 1547.20   3
   4  -3   7 79310.1 1800.25   2
  -4  -3  -5 70929.2 1420.26   3
  -3  -4   5 73657.3 1532.88   2
   4  -3   5 74687.0 1655.62   2
  -3  -4   3 55372.4 1198.01   2
  -4  -3  -3 56906.2 1217.76   3
  -3  -4   1 4992.54 424.383   3
  -4  -3  -1 5158.81 448.396   3
  -3  -4   1 5254.53 403.816   2
  -3  -4  -1 5758.12 446.169   3
  -4  -3   1 6035.72 467.920   3
  -4  -3   1 6326.50 371.365   2
  -4  -3   3 59275.5 1184.37   3
  -3  -4  -3 57653.7 1183.65   3
  -3  -4  -5 57392.1 1220.70   3
   3  -4   5 59888.7 1521.26   2
  -4  -3   5 57832.5 1233.13   3
  -4  -3   5 55155.1 1290.86   2
   3  -4   7 74295.6 1826.31   2
  -4  -3   7 73080.0 1646.09   2
  -3  -4  -7 72567.5 1405.14   3
   4   3   9 257847. 2858.47   2
  -3  -4  -9 258667. 2803.01   3
  -4  -3   9 264143. 3376.64   2
  -3  -4 -11 1611.53 396.330   3
  -4  -3  11 1338.27 414.188   2
   3  -4  11 1988.23 471.352   2
   4   3  11 1962.40 450.025   2
  -4  -3  13 31310.4 1377.09   2
   4   3  13 29280.2 1245.94   2
   3  -4  13 31403.2 1437.70   2
  -3  -4 -13 29889.0 1076.97   3
   3  -4  15 76288.0 2326.06   2
   4   3  15 74991.4 2091.82   2
  -4  -3  15 72577.8 2256.09   2
  -3  -4 -15 71815.7 1675.96   3
  -4   3 -17 9074.04 1296.01   3
  -4  -3  17 9576.57 935.463   2
   4   3  17 9671.71 858.132   2
   3  -4  17 9162.82 953.821   2
   4   3  19 45208.0 1881.04   2
  -4  -3  19 42951.4 1945.13   2
   3  -4  19 45382.6 2039.78   2
  -4   3 -19 43916.5 2194.91   3
  -3   4  19 49208.9 2293.95   2
  -4  -3  21 8998.50 1039.80   2
  -4   3 -21 9223.86 563.220   4
  -3   4  21 10297.9 1188.60   2
  -4   3 -21 10133.2 673.570   6
  -3  -4 -21 9804.70 642.364   6
  -3  -4 -21 9673.56 557.687   4
   3  -4  21 10421.2 1104.35   2
  -4   3 -21 9341.86 1181.76   3
   4   3  21 9503.83 977.263   2
  -4   3 -23 8328.38 564.787   4
   4   3  23 7919.50 1094.89   2
   3  -4  23 7314.59 1078.55   2
  -4  -3  23 7994.75 1104.44   2
  -4   3 -23 8930.17 705.031   6
   4  -3 -23 8827.28 651.187   6
  -3  -4 -23 8736.02 678.458   6
  -3   4  23 7688.31 1170.72   2
   3   4 -23 8589.79 663.515   6
   3   4 -25 5826.83 641.435   6
  -4   3 -25 7755.58 737.707   6
   4  -3 -25 8215.54 668.839   6
   4   3  25 7779.41 1151.44   2
  -3   4  25 8699.30 1320.72   2
  -4   3 -25 8959.08 662.541   4
  -3  -4 -25 6652.38 623.536   6
  -4  -3  25 7057.15 1167.43   2
   3  -4  25 6646.63 1107.87   2
   3   4 -27-1521.11 628.460   6
  -4  -3  27-101.667 717.864   2
   4   3  27-314.337 786.952   2
   3  -4  27 216.677 703.690   2
  -4   3 -27-425.643 462.325   4
  -3   4  27 59.4159 812.311   2
   4  -3 -27 1694.32 726.315   6
  -3  -4 -27-40.2056 510.037   6
  -4   3 -29 4467.45 694.557   6
   4   3  29 3899.90 1065.83   2
   3  -4  29 4017.95 1136.94   2
   3   4 -29 3277.49 633.585   6
  -3  -4 -29 2989.61 629.331   6
  -3   4  29 3809.41 1201.22   2
   4  -3 -29 3253.82 625.560   6
  -4  -3  29 2040.87 885.293   2
   4  -3 -31 562.806 524.888   6
  -3  -4 -31-647.993 581.995   6
   3   4 -31-1469.60 625.568   6
   3  -4  31-395.415 897.975   2
  -3   4  31 50.6951 938.424   2
  -4  -3  31 821.567 875.541   2
  -4  -3  31-40.8574 456.582   5
  -4   3 -31-812.291 604.580   6
  -4   3 -33 13.4613 582.694   6
  -3  -4 -33 164.680 559.125   6
   4  -3 -33-147.491 558.766   6
   3   4 -33-390.116 607.909   6
  -4  -3  33-714.430 485.019   5
  -4   3 -35-246.456 560.281   6
  -3  -4 -35-1012.98 589.424   6
   3   4 -35-503.589 612.855   6
  -4  -3  35-540.832 498.730   5
  -3  -4 -37 147.673 522.762   6
  -4   3 -37-314.929 540.763   6
  -4  -3  37-598.276 485.151   5
   3   4 -37-491.698 610.085   6
  -4  -3  39-677.734 493.795   5
  -4   3 -39 68.1023 531.258   6
   3  -4  39 629.962 477.555   5
  -4   3 -41-70.3435 500.865   6
   3  -4  41-503.149 482.362   5
   3  -4  43-235.426 422.419   5
  -4  -4   0 247436. 2524.91   3
  -4  -4  -2 152984. 2040.74   3
  -4  -4   2 147552. 1842.66   2
  -4  -4   2 153815. 2030.97   3
  -4  -4   4 39135.0 1077.13   2
  -4  -4   4 38073.1 1047.63   3
  -4  -4  -6 149769. 2121.34   3
  -4   4   6 147132. 1499.55   3
  -4  -4   6 149144. 2256.64   2
  -4  -4  -8 76913.7 1626.09   3
  -4  -4   8 78298.3 1810.42   2
   4  -4   8 78927.1 1978.43   2
  -4  -4 -10 6238.61 590.753   3
  -4  -4  10 6130.15 633.579   2
   4  -4  10 7538.80 739.413   2
   4  -4  12 54305.8 1808.59   2
  -4  -4 -12 51323.9 1483.81   3
  -4  -4  12 49271.3 1679.61   2
   4   4  12 49723.8 1512.29   2
   4  -4  14 9332.54 911.244   2
  -4  -4 -14 9210.65 758.851   3
   4   4  14 9100.04 819.244   2
  -4  -4  14 8515.78 832.454   2
  -4  -4  16 951.398 460.661   2
   4   4  16 1846.12 542.381   2
   4  -4  16 929.853 488.281   2
  -4  -4 -16 1789.67 486.708   3
  -4  -4  18 771.270 505.953   2
   4  -4  18 680.981 566.806   2
   4   4  18 608.969 526.037   2
  -4   4  18 190.883 631.622   2
  -4  -4 -20 19020.0 751.435   6
  -4   4 -20 18145.1 814.908   6
  -4  -4  20 15104.0 1275.26   2
  -4  -4 -20 15992.0 602.528   4
  -4   4 -20 16942.5 1539.95   3
   4   4  20 17002.2 1256.05   2
  -4   4  20 17479.4 1473.48   2
   4  -4  20 17066.2 1345.64   2
  -4   4  22 4390.52 942.435   2
  -4  -4  22 4343.29 859.125   2
   4   4 -22 2849.69 448.396   6
   4   4  22 4638.11 833.826   2
  -4  -4 -22 4349.05 429.489   4
  -4   4 -22 3249.59 425.341   4
   4  -4  22 4597.29 814.625   2
   4  -4 -22 3587.58 468.200   6
  -4  -4 -22 4426.28 550.479   6
  -4   4 -22 3954.00 567.659   6
   4   4  24 20554.9 1610.78   2
   4  -4  24 21057.6 1672.21   2
  -4   4 -24 24146.1 1048.35   6
  -4   4 -24 23297.8 850.736   4
   4   4 -24 23098.5 962.743   6
  -4  -4 -24 25263.5 988.581   6
  -4   4  24 21699.3 1858.23   2
   4  -4 -24 23355.5 921.338   6
  -4  -4  24 20665.5 1683.53   2
  -4  -4  26-1394.51 886.159   2
  -4   4 -26-1366.76 520.743   4
  -4  -4 -26-1679.03 589.370   6
  -4   4  26-442.722 837.241   2
   4  -4 -26-1521.36 576.946   6
   4   4  26-959.369 937.864   2
   4  -4  26-610.676 769.850   2
  -4   4 -28 10916.9 725.163   4
   4   4 -28 10609.9 788.466   6
   4  -4  28 8820.78 1415.86   2
   4   4  28 9308.11 1385.07   2
  -4   4  28 10963.2 1574.49   2
  -4   4 -28 9437.85 836.660   6
  -4  -4 -28 10686.1 815.523   6
  -4  -4  28 8553.72 1364.54   2
   4  -4 -28 11983.0 827.686   6
   4   4 -30 825.235 564.521   6
  -4  -4  30 1359.12 876.112   2
  -4  -4  30 1805.94 462.699   5
  -4   4 -30 683.755 573.154   6
   4  -4 -30 937.063 513.994   6
   4  -4  30 827.499 809.772   2
  -4   4  30 712.679 937.451   2
  -4  -4 -30 1551.56 549.714   6
   4   4 -32 11.7656 583.171   6
  -4  -4  32 371.922 454.008   5
   4  -4 -32 112.920 543.769   6
   4  -4  32-978.880 992.847   2
  -4   4 -32-447.430 598.246   6
  -4  -4  34 2286.85 515.632   5
  -4  -4 -34 1498.07 592.374   6
   4   4 -34 1393.30 632.465   6
  -4   4 -34 1461.79 610.482   6
  -4  -4  36 728.933 476.615   5
  -4  -4 -36 209.574 533.536   6
  -4   4 -36-428.531 570.663   6
  -4  -4  38 167.471 496.158   5
  -4   4 -38 196.000 509.706   6
  -4  -4  40 156.907 466.326   5
  -4   4 -40-384.352 522.668   6
   4  -4  40 323.928 495.909   5
   4  -4  42 828.505 491.698   5
  -4   4 -42 410.390 487.068   6
  -5   0  -1 428130. 3316.50   3
  -5   0   1 410500. 3060.23   3
  -5   0   3 1805.22 398.049   3
  -5   0  -3 3013.45 585.115   3
   0  -5   3 1703.20 454.712   2
  -5   0   5 79658.0 1303.51   3
   5   0   5 80946.6 1328.64   2
   0  -5   5 77810.1 1734.05   2
   0  -5   7 46757.6 1441.88   2
  -5   0  -7 49727.5 1474.88   3
  -5   0   7 48879.9 1026.02   3
   5   0   7 46842.2 1188.09   2
  -5   0  -9 484622. 4770.64   3
   5   0   9 480642. 4151.46   2
   0  -5   9 493354. 4851.17   2
  -5   0 -11 109294. 2461.36   3
   5   0  11 111783. 2223.15   2
   0  -5  11 114187. 2513.83   2
  -5   0  11 108600. 2437.41   2
  -5   0 -13 7414.67 866.157   3
   0  -5  13 6950.81 741.651   2
   5   0  13 7329.61 723.759   2
  -5   0  13 7045.91 748.587   2
   5   0  15 172247. 3233.68   2
  -5   0 -15 170453. 3388.45   3
   0  -5  15 164237. 3420.16   2
   0   5  17 144083. 3358.45   2
  -5   0  17 136297. 3321.01   2
  -5   0 -17 136880. 3175.53   3
   5   0  17 134279. 3079.40   2
   0  -5  17 135623. 3274.92   2
  -5   0  19 46717.0 2077.13   2
   0  -5  19 44599.7 2030.96   2
  -5   0 -19 49041.5 2024.43   3
   5   0  19 47786.8 1966.28   2
   0   5  19 48744.9 2134.48   2
  -5   0  21 22011.2 1589.27   2
  -5   0 -21 22786.9 792.048   4
  -5   0 -21 21346.8 866.291   6
   0   5  21 24618.0 1697.41   2
   0  -5  21 22784.5 1581.82   2
   5   0  21 23261.7 1517.65   2
   0  -5 -21 23287.1 857.268   6
   0   5 -21 21109.1 884.801   6
   0  -5  23 32560.7 1987.60   2
   0  -5 -23 37988.5 1071.94   6
   5   0 -23 34124.5 983.553   6
  -5   0 -23 35384.1 1126.78   6
  -5   0  23 34770.2 2091.03   2
   0   5  23 36269.0 2106.35   2
  -5   0 -23 35774.4 970.153   4
   0   5 -23 35088.5 1087.42   6
   5   0  23 33218.4 1941.00   2
  -5   0 -25 10865.7 778.222   6
  -5   0  25 11737.6 1341.23   2
   0  -5  25 11207.4 1269.05   2
   0   5 -25 8429.91 667.341   6
   5   0  25 11346.5 1263.74   2
   0   5  25 10906.9 1285.87   2
   5   0 -25 11011.7 690.964   6
   0  -5 -25 11488.1 722.078   6
  -5   0 -25 10385.4 613.196   4
   0  -5 -27 3338.95 602.522   6
  -5   0 -27 3424.38 485.433   4
  -5   0  27 2760.89 883.552   2
  -5   0 -27 2474.13 585.085   6
   0   5  27 2844.91 947.645   2
   5   0  27 3752.07 961.730   2
   0  -5  27 3567.45 961.190   2
   0   5 -27 2506.95 626.628   6
   5   0 -27 3663.23 606.889   6
   0   5  29 4392.48 1166.11   2
   0   5 -29 5487.75 699.083   6
  -5   0  29 5384.34 1211.41   2
   5   0 -29 5180.83 667.437   6
   0  -5  29 5454.48 1160.68   2
  -5   0 -29 4802.44 682.570   6
   0  -5 -29 3789.22 601.068   6
  -5   0  29 5277.83 529.250   5
   5   0  29 4554.93 1088.99   2
  -5   0  31 10616.2 672.855   5
   0  -5  31 9689.20 1572.00   2
   0   5  31 9812.74 1602.93   2
  -5   0  31 11372.3 1745.07   2
   0   5 -31 9591.23 818.054   6
   5   0 -31 11635.0 845.444   6
  -5   0 -31 12031.8 890.543   6
   0  -5 -31 11121.6 838.820   6
  -5   0  33 4907.76 573.831   5
   0  -5 -33 5197.41 673.272   6
  -5   0 -33 4634.24 695.834   6
   5   0 -33 5575.31 716.050   6
   0   5 -33 5128.38 700.832   6
   0   5 -35 289.550 560.671   6
   0  -5  35-256.964 489.041   5
  -5   0 -35 504.377 554.129   6
   0   5 -37 1566.27 586.132   6
  -5   0 -37 1497.67 576.326   6
   0  -5  37 2334.61 537.795   5
   0   5 -39 664.589 585.044   6
  -5   0 -39 401.837 540.607   6
   0  -5  39 1246.00 515.596   5
  -5   0 -41 5.64662 469.477   6
   0  -5  41-297.252 497.206   5
   5   0  41 688.213 433.332   5
   0   5 -41 714.308 521.259   6
   0  -5  43 96.5522 395.189   5
  -1  -5  42-894.950 442.447   5
  -1   5 -42-259.777 463.583   6
   5  -1  42-255.868 413.366   5
  -1   5 -40 638.717 552.924   6
  -1  -5  40 458.827 483.089   5
  -5  -1 -40 884.065 537.195   6
   5  -1  40 161.993 465.737   5
  -1   5 -38-459.461 560.444   6
  -5  -1 -38-310.390 557.201   6
  -1  -5  38-248.807 504.468   5
  -5  -1 -36-833.664 580.304   6
  -1   5 -36-409.542 578.807   6
  -1  -5  36-476.216 491.654   5
   1  -5 -34-1013.21 580.617   6
  -1  -5  34 195.621 461.264   5
  -5  -1 -34 229.017 548.179   6
  -1   5 -34-88.3455 559.250   6
   5   1 -34 218.939 581.444   6
   1   5  32 413.572 876.603   2
  -5  -1 -32 303.505 558.785   6
  -1  -5  32 242.837 910.606   2
   1  -5 -32-246.653 527.012   6
  -1   5 -32 746.115 590.805   6
   5   1 -32 140.332 566.482   6
   5   1 -30 1161.70 570.908   6
   1  -5 -30 1060.69 550.919   6
  -1  -5  30 493.523 802.408   2
  -1   5 -30 1815.36 632.220   6
  -5   1  30 921.213 949.955   2
  -5  -1 -30-78.7064 568.392   6
   1   5  30 1426.98 859.579   2
  -5   1  30 589.862 440.723   5
   5  -1  30 925.498 814.822   2
   1  -5 -28 2109.69 554.615   6
   5   1 -28 3052.31 586.910   6
   5  -1  28 2757.33 892.337   2
   1   5  28 3306.86 1054.64   2
  -5   1  28 3533.28 488.280   5
  -1  -5  28 2901.59 914.312   2
  -5  -1 -28 2578.61 596.719   6
  -1   5 -28 3014.11 632.316   6
  -5   1  28 2557.68 965.844   2
  -5  -1 -26 75.7168 414.592   4
   5  -1  26 296.193 696.638   2
   5   1 -26-67.7379 508.476   6
  -5  -1 -26-372.054 554.959   6
   1   5  26-406.293 804.732   2
  -5   1  26 148.000 708.459   2
   1  -5 -26 588.430 512.675   6
  -1  -5  26-354.872 694.771   2
  -1   5 -26 1196.44 596.670   6
  -1   5 -24 159.321 572.574   6
   5   1 -24 760.580 462.436   6
   1  -5 -24 1598.83 477.373   6
   1   5  24 3413.82 803.587   2
  -5   1  24 2109.76 717.546   2
  -5  -1 -24 2044.98 402.879   4
  -1  -5  24 2173.53 694.307   2
   5  -1  24 2187.26 723.948   2
  -1   5 -24 710.384 469.596   4
  -5  -1 -24 1281.17 501.681   6
   1  -5 -22 49477.8 1189.36   6
  -1   5 -22 48324.4 1275.04   6
   1   5  22 51810.8 2405.56   2
  -1  -5  22 46698.9 2290.43   2
   5  -1  22 47524.8 2225.74   2
  -5  -1 -22 51176.5 1259.15   6
  -5  -1 -22 49714.9 1095.72   4
  -5   1  22 48889.0 2390.57   2
  -5   1  20 1556.85 644.905   2
   5  -1  20 722.633 524.155   2
   1  -5 -20 882.004 428.966   6
  -1   5 -20 473.761 480.513   6
  -5  -1 -20 544.709 476.312   6
   1   5  20 1174.68 582.252   2
  -1  -5  20 1010.65 544.983   2
  -5  -1 -20 1348.75 369.214   4
  -1  -5  18 928.735 558.390   2
   5  -1  18 861.548 487.992   2
   1   5  18 702.890 563.559   2
  -5  -1 -18 982.300 596.947   3
  -5   1  18 635.742 479.459   2
  -1  -5  16 135499. 3176.50   2
   5  -1  16 141924. 3126.05   2
  -5  -1 -16 138574. 3044.15   3
  -5   1  16 134956. 3237.40   2
   1   5  16 145207. 3210.63   2
  -5  -1 -14 18674.4 1125.42   3
  -5   1  14 18786.9 1181.88   2
   5  -1  14 19365.8 1125.05   2
  -1  -5  14 17292.7 1135.47   2
   5  -1  12 39079.1 1424.52   2
  -5  -1 -12 38051.3 1435.70   3
  -1  -5  12 38836.9 1529.40   2
  -1  -5  10 131246. 2614.01   2
  -5  -1 -10 134222. 2472.79   3
   5  -1  10 131695. 2369.04   2
   5  -1   8 324189. 3403.24   2
  -5  -1  -8 325298. 3623.87   3
  -5   1   8 323617. 2328.28   3
  -1  -5   6 9846.38 670.281   2
  -5   1   6 10173.7 479.407   3
  -5  -1  -6 10214.4 667.673   3
   5  -1   6 10293.3 610.366   2
  -5  -1  -4 83703.8 1623.47   3
  -1  -5   4 81505.8 1686.60   2
  -5   1   4 80224.2 1298.01   3
  -1  -5   2 44243.8 1162.65   2
  -5  -1  -2 42831.4 1098.91   3
  -5   1   0 5493.91 540.410   3
  -5  -1   0 5775.97 489.502   3
  -5   1  -2 45908.9 1230.72   3
  -5  -1   2 42289.1 1039.97   3
  -5  -1   4 82368.2 1395.65   3
  -5   1  -4 84221.7 1794.53   3
  -1  -5  -4 85250.7 1334.90   3
   1  -5   6 10394.9 728.375   2
  -5  -1   6 10064.4 515.244   3
   5   1   6 10987.6 509.452   2
  -1  -5  -6 10560.8 508.439   3
  -5   1  -6 9415.24 772.629   3
  -5  -1   8 394319. 4006.74   2
   5   1   8 397334. 3367.40   2
  -1  -5  -8 401021. 2838.18   3
   1  -5   8 390401. 4259.56   2
  -5  -1  10 161605. 2832.99   2
   1  -5  10 157904. 2847.09   2
  -1  -5 -10 152748. 1774.84   3
  -5   1 -10 156750. 2947.47   3
   5   1  10 151096. 2350.25   2
  -5  -1  12 32356.0 1378.08   2
  -1  -5 -12 29000.4 773.495   3
   1  -5  12 33399.6 1417.52   2
  -5   1 -12 31958.6 1519.35   3
   5   1  12 30433.0 1211.97   2
  -5   1 -14 19516.6 1287.03   3
   5   1  14 16993.8 998.683   2
  -5  -1  14 15032.8 1038.06   2
  -1  -5 -14 12686.1 527.959   3
   1  -5  14 17098.2 1131.83   2
  -5   1 -16 160921. 3473.94   3
   5   1  16 157409. 3107.94   2
   1  -5  16 155921. 3417.95   2
  -5  -1  18 878.038 519.528   2
  -5   1 -18 1573.11 736.978   3
  -1   5  18 1450.38 621.537   2
   5   1  18 1127.80 511.908   2
   1  -5  18 627.238 494.778   2
  -5   1 -20 688.260 390.721   4
   5   1  20 1468.19 585.367   2
   1  -5  20 1363.49 570.330   2
  -5   1 -20 1210.83 466.162   6
  -5  -1  20 1399.87 570.055   2
  -5   1 -20 1100.73 683.679   3
  -1   5  20 1017.33 658.714   2
  -1  -5 -20 1313.13 434.312   6
   1  -5  22 41788.1 2201.26   2
   5   1  22 43971.4 2111.52   2
  -1   5  22 49729.9 2482.40   2
  -1  -5 -22 46351.6 1171.24   6
  -5  -1  22 43319.3 2216.67   2
  -5   1 -22 45519.4 1090.79   4
  -5   1 -22 46954.8 1246.79   6
   1   5 -22 43797.9 1179.86   6
   5  -1 -22 39774.4 1006.94   6
  -1  -5 -24-165.211 537.277   6
   5  -1 -24 286.046 474.735   6
   5   1  24 1264.57 646.476   2
  -1   5  24 1121.47 687.973   2
   1  -5  24 1614.53 671.174   2
  -5   1 -24 351.348 543.667   6
  -5   1 -24 1232.55 398.211   4
  -5  -1  24 1203.40 626.205   2
  -5   1 -26 219.028 426.580   4
  -5   1 -26 604.976 555.765   6
   5  -1 -26 198.159 504.366   6
   5   1  26-435.925 735.309   2
   1  -5  26 364.475 720.339   2
  -5  -1  26 521.411 684.252   2
   1   5 -26 896.915 552.036   6
  -1  -5 -26 574.824 500.302   6
  -1   5  26 325.952 754.831   2
  -5   1 -28 3265.83 510.028   4
  -5   1 -28 2090.96 605.321   6
   5  -1 -28 1983.04 549.161   6
  -5  -1  28 3473.24 501.695   5
   5   1  28 3187.92 945.667   2
  -1   5  28 3264.42 1061.20   2
  -5  -1  28 4023.89 1049.39   2
   1  -5  28 2526.21 923.002   2
   1   5 -28 2978.47 636.992   6
  -1  -5 -28 2587.20 568.591   6
  -1  -5 -30 247.221 560.832   6
   5  -1 -30 1653.68 593.024   6
  -5  -1  30 1775.09 484.874   5
  -5  -1  30 1847.81 964.516   2
  -1   5  30 1935.53 1081.47   2
   1   5 -30 923.700 586.290   6
  -5   1 -30-67.3274 593.300   6
   1  -5  30 2366.50 1018.37   2
  -5  -1  32 783.590 485.662   5
   1   5 -32 692.440 587.415   6
   5  -1 -32 1066.39 576.128   6
  -1   5  32 988.603 1121.44   2
  -5   1 -32 287.078 571.640   6
   1  -5  32 1091.45 936.701   2
  -1  -5 -32 783.986 560.521   6
   5  -1 -34 895.014 583.085   6
   1   5 -34 64.9924 573.699   6
  -5  -1  34 348.182 471.042   5
  -5   1 -34-39.1117 565.209   6
  -1  -5 -34 306.600 535.238   6
  -5   1 -36-403.759 548.271   6
   1   5 -36 28.1828 574.438   6
   1   5 -38-1373.86 610.955   6
   1  -5  38 255.339 483.677   5
  -5   1 -38-475.182 538.598   6
   1  -5  40 376.608 473.912   5
   5   1  40 550.917 458.566   5
  -5   1 -40-35.5678 499.634   6
   1   5 -40 688.767 552.549   6
  -5   1 -42-948.128 506.238   6
   1  -5  42-137.215 443.379   5
  -2   5 -41 2435.06 598.647   6
  -2  -5  41 2812.97 546.153   5
   5  -2  41 2878.84 530.357   5
  -2  -5  39 330.971 484.108   5
  -5  -2 -39-243.371 522.395   6
  -2   5 -39 198.875 533.696   6
  -2   5 -37-879.921 573.189   6
  -5  -2 -37 177.036 535.729   6
  -2  -5  37-135.687 493.227   5
  -2   5 -35 4879.10 719.386   6
  -2  -5  35 6059.25 636.815   5
  -5  -2 -35 5603.70 745.446   6
   5   2 -33 3907.24 678.712   6
  -2   5 -33 4416.42 691.111   6
  -2  -5  33 5255.08 598.005   5
  -5  -2 -33 4145.49 685.042   6
   2  -5 -33 3894.90 615.669   6
   2  -5 -31 1902.98 581.460   6
  -5   2  31 2601.72 1168.33   2
  -2   5 -31 903.899 591.545   6
  -5  -2 -31 992.308 582.896   6
   5   2 -31 2133.42 621.111   6
   2   5  31 1388.53 994.995   2
  -2  -5  31 2584.82 1139.20   2
   5  -2  31 2068.90 1006.87   2
   5  -2  29 9749.35 1498.76   2
  -5  -2 -29 9657.36 801.353   6
   5   2 -29 11124.9 779.441   6
  -2   5 -29 10144.8 843.136   6
  -5   2  29 10999.2 1564.61   2
   2  -5 -29 11776.9 796.533   6
  -2  -5  29 9130.61 1372.31   2
   2   5  29 10046.3 1504.89   2
  -2   5 -27 27564.8 974.993   4
  -2  -5  27 20680.4 1895.93   2
  -2   5 -27 23680.7 1090.97   6
   5   2 -27 24549.7 1016.73   6
  -5  -2 -27 27234.8 1152.79   6
   2  -5 -27 27313.9 1076.35   6
  -5   2  27 21716.8 1992.93   2
   2   5  27 24124.7 1983.67   2
   5  -2  27 22355.3 1889.51   2
  -2   5 -25 1679.09 533.128   6
   2  -5 -25 2327.99 494.832   6
  -5  -2 -25 1875.94 522.258   6
  -2   5 -25 2520.11 465.961   4
   5   2 -25 2246.40 490.037   6
   5  -2  25 3587.87 924.278   2
   2   5  25 2301.37 803.019   2
  -2  -5  25 2247.36 750.675   2
  -5   2  25 2743.72 881.278   2
  -5  -2 -25 2361.05 405.797   4
   2  -5 -23 371.321 475.415   6
  -5  -2 -23-21.1037 504.737   6
  -5  -2 -23 750.190 396.444   4
   5   2 -23-492.295 507.284   6
   5  -2  23 1038.19 621.542   2
  -5   2  23 833.863 625.813   2
  -2   5 -23 699.308 507.233   6
  -2  -5  23 1110.25 618.183   2
   2   5  23 1191.20 624.484   2
  -2   5 -23 65.8337 466.229   4
  -5   2  21 66019.9 2757.99   2
  -5  -2 -21 71577.7 1430.50   6
   2  -5 -21 68772.7 1348.02   6
  -5  -2 -21 62274.9 1221.58   4
   2   5  21 66088.9 2572.00   2
   5  -2  21 64762.1 2512.13   2
  -2   5 -21 66777.2 1436.00   6
  -2  -5  21 62317.5 2565.97   2
  -5   2  19 6693.08 927.025   2
   5  -2  19 7191.99 896.512   2
   2   5  19 7008.24 883.805   2
  -5  -2 -19 7221.24 829.071   3
  -2  -5  19 6529.23 850.839   2
  -5   2  17 17317.2 1324.76   2
   2   5  17 16749.8 1219.88   2
  -2  -5  17 16099.9 1238.81   2
   5  -2  17 16856.1 1173.70   2
  -5  -2 -17 15892.8 1138.43   3
  -2  -5  15 67038.9 2188.52   2
   2   5  15 68040.7 2106.26   2
  -5  -2 -15 66784.5 2021.83   3
   5  -2  15 70909.3 2171.05   2
  -5  -2 -13 1287.71 542.875   3
   5  -2  13 1529.13 486.275   2
  -2  -5  13 1110.80 456.224   2
  -2  -5  11 184580. 3192.97   2
  -5  -2 -11 184414. 2952.61   3
   5  -2  11 183802. 3022.45   2
  -5  -2  -9 411621. 4149.69   3
   5  -2   9 414084. 4161.45   2
  -2  -5   9 416722. 4468.14   2
   5  -2   7 70051.2 1659.44   2
  -5  -2  -7 66416.2 1562.39   3
  -2  -5   7 71247.1 1749.61   2
  -5   2   7 71249.5 1103.19   3
  -2  -5   5 6196.09 553.583   2
  -5   2   5 7256.97 417.520   3
  -5  -2  -5 6698.24 551.637   3
   5  -2   5 8198.22 600.650   2
  -2  -5   3 793781. 4985.37   2
  -5   2   3 792287. 4116.03   3
  -5  -2  -1 45951.8 1141.96   3
  -5   2   1 48409.7 1222.28   3
  -5  -2   1 41240.9 1033.65   3
  -5  -2   1 46009.2 792.708   2
  -5   2  -1 47885.8 1441.11   3
  -2  -5  -1 41611.2 1025.58   3
  -2  -5  -3 810757. 4300.60   3
  -5  -2   3 828311. 4598.56   3
  -5  -2   5 18005.6 765.499   2
  -2  -5  -5 17897.6 663.125   3
   2  -5   5 18256.3 897.518   2
   5   2   5 18526.8 510.490   2
  -5  -2   5 16537.5 679.317   3
   5   2   7 64161.6 1221.83   2
   2  -5   7 64568.5 1761.95   2
  -5  -2   7 63464.0 1581.43   2
  -2  -5  -7 64967.1 1283.51   3
  -5  -2   7 62139.2 1323.88   3
   2  -5   9 326630. 4026.54   2
  -5  -2   9 330655. 3834.17   2
  -2  -5  -9 315880. 2922.18   3
   5   2   9 317962. 3154.27   2
   2  -5  11 155519. 2943.01   2
  -5  -2  11 150330. 2793.56   2
  -2  -5 -11 151937. 2048.44   3
   5   2  11 144761. 2421.49   2
  -2  -5 -13 1735.63 406.053   3
   2  -5  13 1579.85 515.349   2
   5   2  13 1535.62 470.557   2
  -5   2 -13 1010.26 777.051   3
  -5  -2  13 1852.86 518.172   2
  -5  -2  15 55678.1 1986.76   2
  -5   2 -15 59526.5 2249.61   3
   5   2  15 57392.9 1810.05   2
   2  -5  15 57256.1 2101.53   2
   5   2  17 18600.4 1178.22   2
  -5  -2  17 17438.2 1257.27   2
   2  -5  17 17464.6 1262.30   2
  -5   2 -17 19329.2 1510.61   3
   5   2  19 8013.74 884.472   2
  -5   2 -19 8911.50 1136.60   3
   2  -5  19 8882.68 970.392   2
  -5  -2  19 8333.66 942.012   2
  -2   5  19 9365.81 1096.85   2
  -2   5  21 71638.1 2863.18   2
   2   5 -21 59896.3 1281.65   6
  -5   2 -21 63016.5 2578.82   3
  -2  -5 -21 71193.7 1390.93   6
   2  -5  21 62951.2 2573.75   2
  -5   2 -21 69567.3 1457.37   6
  -5   2 -21 62416.0 1219.69   4
   5   2  21 65335.6 2438.16   2
  -5  -2  21 62889.3 2532.57   2
  -5   2 -23 580.032 517.501   6
   5   2  23 1301.02 573.704   2
   2   5 -23 395.064 474.278   6
   2  -5  23 1594.64 709.402   2
   5  -2 -23 81.5801 449.489   6
  -5   2 -23 864.178 406.002   4
  -2  -5 -23 498.235 471.783   6
  -5  -2  23 918.500 560.723   2
  -2   5  23 1461.25 717.608   2
   5  -2 -25 3246.14 542.455   6
   2  -5  25 1938.77 742.512   2
  -2   5  25 2346.22 808.409   2
   5   2  25 3237.78 794.661   2
  -5   2 -25 2609.09 591.783   6
  -5  -2  25 2529.86 768.486   2
   2   5 -25 1100.60 548.560   6
  -5   2 -25 2739.10 455.589   4
  -2  -5 -25 1678.58 496.490   6
   5   2  27 22183.4 1901.92   2
  -5   2 -27 27531.7 1140.92   6
   2  -5  27 22761.0 1917.97   2
  -5  -2  27 21101.5 1924.90   2
  -5  -2  27 26698.3 895.357   5
   2   5 -27 31867.7 1170.49   6
   5  -2 -27 26228.3 1049.64   6
  -2  -5 -27 27684.0 1100.04   6
  -2   5  27 24056.5 2099.13   2
  -5   2 -27 27052.6 962.662   4
   2   5 -29 9873.78 794.593   6
  -5  -2  29 10659.7 654.630   5
  -2   5  29 10551.8 1534.25   2
  -5  -2  29 9068.72 1394.79   2
   2  -5  29 9672.34 1443.67   2
  -5   2 -29 10135.4 839.990   6
  -2  -5 -29 9198.54 787.413   6
   5  -2 -29 9823.26 757.714   6
  -5   2 -29 10362.7 667.510   4
  -5  -2  31 1759.92 1040.47   2
   5  -2 -31 3793.79 655.235   6
  -5   2 -31 1906.82 614.455   6
   2   5 -31 1355.32 606.440   6
  -5  -2  31 2617.48 522.077   5
  -2   5  31 1904.91 1089.76   2
   2  -5  31 3562.27 1162.02   2
  -2  -5 -31 2083.28 604.047   6
   5  -2 -33 5212.29 683.448   6
  -2  -5 -33 4646.95 698.214   6
   2   5 -33 5252.75 729.728   6
  -5   2 -33 3052.81 664.265   6
  -5  -2  33 5674.58 604.589   5
  -5  -2  35 6649.32 640.575   5
  -5   2 -35 6403.66 758.559   6
  -2  -5 -35 5545.10 742.903   6
   2   5 -35 6643.06 768.484   6
   2   5 -37-667.253 607.688   6
  -5  -2  37-697.696 508.132   5
   2  -5  37-729.420 509.433   5
  -5   2 -37-120.400 547.222   6
   2  -5  39 547.461 486.877   5
  -5   2 -39-43.9088 534.007   6
   2   5 -39 460.734 553.634   6
  -5   2 -41 1787.18 542.225   6
   2  -5  41 2791.95 553.171   5
   2  -5  43-671.467 445.116   5
   5  -3  42 959.758 470.499   5
  -3   5 -42 874.047 496.706   6
  -3  -5  42 1742.09 469.055   5
   5  -3  40 1755.82 516.838   5
  -3  -5  40 430.724 465.923   5
  -3   5 -40 1369.53 543.777   6
  -3   5 -38-744.356 572.365   6
  -5  -3 -38 543.849 525.486   6
  -3  -5  38-15.4737 495.586   5
  -3   5 -36 821.729 578.250   6
  -5  -3 -36 1045.11 574.116   6
  -3  -5  36 1365.14 493.946   5
  -5  -3 -34 3315.32 662.844   6
  -3  -5  34 4161.53 571.200   5
  -3   5 -34 3098.51 653.219   6
  -3  -5  32 7559.19 634.405   5
  -5  -3 -32 6486.56 763.613   6
  -3   5 -32 7806.30 792.416   6
   3  -5 -32 5732.96 663.892   6
  -3   5 -30-981.124 623.536   6
   5   3 -30 204.331 553.252   6
   3  -5 -30-197.385 562.869   6
  -3  -5  30-238.682 882.481   2
  -5   3  30 1132.10 1041.99   2
  -5  -3 -30 849.457 557.745   6
   5  -3  30 1341.37 923.020   2
   5   3 -28 6554.83 663.796   6
   3   5  28 4668.25 1113.57   2
  -3   5 -28 5949.71 712.960   6
  -3   5 -28 7181.58 638.878   4
   5  -3  28 6322.53 1212.72   2
  -3  -5  28 4743.94 1098.58   2
  -5  -3 -28 5112.62 671.679   6
  -5   3  28 6059.57 1281.14   2
   3  -5 -28 5617.37 659.265   6
   5  -3  26 26329.1 2000.12   2
   5   3 -26 24285.5 970.313   6
   3  -5 -26 27706.6 1062.71   6
  -5   3  26 27344.1 2141.94   2
  -3   5 -26 28054.3 1133.78   6
  -3  -5  26 25029.9 1981.56   2
  -3   5 -26 30476.4 1043.29   4
   3   5  26 27088.4 1989.87   2
  -5  -3 -26 28439.9 1103.30   6
  -5  -3 -24 17041.8 859.097   6
  -5   3  24 17414.1 1686.26   2
   5  -3  24 16944.5 1553.80   2
   3  -5 -24 16776.7 774.210   6
  -3   5 -24 16009.6 845.854   6
  -3   5 -24 17154.5 773.659   4
  -3  -5  24 15572.5 1468.40   2
  -5  -3 -24 16344.8 692.526   4
   5   3 -24 17105.4 819.497   6
   3   5  24 16078.8 1389.14   2
  -3   5 -22 7507.40 685.320   6
  -5  -3 -22 6748.94 590.337   6
   3   5  22 7232.87 982.679   2
  -3   5 -22 7736.35 599.661   4
   3  -5 -22 6935.60 619.341   6
  -3   5 -22 5931.22 1208.57   3
  -5   3  22 7204.53 1085.84   2
  -3  -5  22 7074.03 1054.48   2
  -5  -3 -22 6867.35 503.543   4
   5  -3  22 6797.34 971.726   2
   3   5  20 62277.9 2376.78   2
   5  -3  20 63136.2 2444.75   2
  -5  -3 -20 61626.4 1166.18   4
  -3  -5  20 58394.9 2415.19   2
  -3   5 -20 62959.0 1344.67   6
  -5   3  20 65954.2 2685.77   2
  -5  -3 -20 65621.3 1310.41   6
   3   5  18 140962. 3289.86   2
  -3  -5  18 138559. 3505.80   2
  -5  -3 -18 144823. 2964.68   3
  -5   3  18 147726. 3759.69   2
   5  -3  18 138713. 3400.23   2
   3   5  16 11037.2 970.479   2
  -3  -5  16 10163.1 992.741   2
  -5  -3 -16 10305.0 892.127   3
   5  -3  16 10390.5 976.790   2
  -3  -5  14 39236.1 1649.53   2
   5  -3  14 40917.4 1652.31   2
   3   5  14 38574.4 1521.10   2
  -5  -3 -14 39144.6 1474.94   3
   5  -3  12 199292. 3363.12   2
  -5  -3 -12 191724. 3057.18   3
  -3  -5  12 192716. 3378.27   2
  -3  -5  10 145917. 2805.33   2
   5  -3  10 147119. 2732.64   2
  -5  -3  -8 1575.35 434.313   3
  -5   3   8 1458.15 229.551   3
  -3  -5   8 1594.62 442.945   2
   5  -3   8 1469.31 463.504   2
  -5   3   6 237990. 2003.22   3
  -5  -3  -6 230133. 2810.67   3
   5  -3   6 236753. 3127.61   2
  -3  -5   6 225215. 2954.53   2
  -3  -5   4 368525. 3465.64   2
  -5  -3  -4 366502. 3307.90   3
  -5   3   4 371473. 2822.50   3
  -3  -5   2 129818. 1895.85   2
  -5   3   2 128022. 1966.93   3
  -5  -3  -2 127486. 1911.66   3
  -3  -5   0 62277.1 1310.36   3
  -5  -3   0 61058.9 1304.48   3
  -5  -3   0 64971.8 854.724   2
  -3  -5  -2 127817. 1829.99   3
  -5  -3   2 133289. 1590.19   2
  -5  -3   2 130174. 1927.56   3
  -3  -5  -4 313500. 2862.17   3
  -5  -3   4 309472. 2906.03   3
  -5  -3   4 317168. 2870.70   2
  -5  -3   6 253593. 2700.87   3
   5   3   6 249587. 2070.75   2
   3  -5   6 249014. 3344.82   2
  -5  -3   6 250704. 2925.21   2
  -3  -5  -8 4173.76 496.753   3
   3  -5   8 4015.94 605.437   2
   5   3   8 3472.95 427.339   2
  -5  -3   8 3830.52 534.164   2
   5   3  10 124561. 2119.50   2
   3  -5  10 131706. 2693.70   2
  -3  -5 -10 128896. 2095.49   3
  -5  -3  10 124333. 2489.78   2
   3  -5  12 184188. 3340.36   2
   5   3  12 177871. 2770.26   2
  -3  -5 -12 184694. 2577.70   3
  -5  -3  12 177941. 3145.71   2
   5   3  14 43527.2 1533.41   2
  -5  -3  14 43659.9 1719.57   2
  -3  -5 -14 45569.9 1338.93   3
   3  -5  14 46587.1 1854.64   2
  -5  -3  16 12461.2 1041.37   2
   3  -5  16 12974.9 1084.01   2
  -3  -5 -16 12828.7 753.602   3
   5   3  16 12260.1 946.377   2
  -5   3 -16 13151.6 1405.59   3
  -5  -3  18 129956. 3269.77   2
  -5   3 -18 129407. 3628.78   3
   5   3  18 133151. 3057.72   2
   3  -5  18 136692. 3435.58   2
  -5   3 -20 58296.0 2552.59   3
  -5  -3  20 57631.8 2357.90   2
  -5   3 -20 63075.0 1360.21   6
   3  -5  20 59629.4 2496.57   2
  -3  -5 -20 57832.3 1107.44   4
  -3  -5 -20 62992.9 1288.53   6
   5   3  20 58594.9 2193.24   2
   5   3  22 3794.26 747.701   2
   3  -5  22 4546.76 916.667   2
  -3  -5 -22 5193.18 593.430   6
   5  -3 -22 4177.51 525.637   6
  -5   3 -22 4284.89 558.647   6
  -5  -3  22 3772.45 800.849   2
  -3   5  22 4406.87 966.657   2
  -5   3 -22 3846.37 471.821   4
   3   5 -22 4037.63 545.828   6
  -5   3 -24 17618.4 939.330   6
  -5  -3  24 17421.9 1563.79   2
   5   3  24 18585.8 1503.65   2
  -3   5  24 19328.4 1752.60   2
   3  -5  24 17619.2 1561.95   2
  -5   3 -24 19168.6 787.631   4
   5  -3 -24 17953.9 820.782   6
   3   5 -24 17527.1 839.153   6
  -3  -5 -24 16875.2 797.571   6
  -3   5  26 27444.6 2174.15   2
   3  -5  26 22488.4 1899.54   2
  -5  -3  26 22582.5 1911.85   2
   5  -3 -26 26478.6 986.436   6
   3   5 -26 25030.4 1049.51   6
  -5   3 -26 25908.8 1080.98   6
  -5   3 -26 26702.7 959.077   4
   5   3  26 24910.8 1865.41   2
  -3  -5 -26 26020.8 1047.21   6
  -3  -5 -28 6025.49 696.155   6
   3  -5  28 5516.47 1197.99   2
   3   5 -28 6534.59 716.076   6
  -5   3 -28 6660.91 611.579   4
  -5  -3  28 6377.16 569.399   5
  -5   3 -28 5791.88 723.581   6
   5  -3 -28 6653.28 682.243   6
  -3   5  28 5975.17 1334.33   2
  -5  -3  28 5863.17 1197.57   2
  -3  -5 -30 645.924 530.084   6
  -5  -3  30 1443.77 472.739   5
   3  -5  30 1004.69 924.304   2
  -5  -3  30 631.516 812.560   2
   3   5 -30-312.902 601.056   6
   5  -3 -30 1075.81 562.426   6
  -5   3 -30-237.758 620.083   6
  -3   5  30 2322.43 1153.97   2
   5  -3 -32 7115.01 736.404   6
   3   5 -32 10698.2 819.527   6
   3  -5  32 5810.17 1296.61   2
  -5  -3  32 9025.98 681.127   5
  -5   3 -32 8326.99 809.875   6
  -3  -5 -32 7623.35 787.901   6
  -3  -5 -34 3542.79 649.823   6
  -5  -3  34 3931.12 561.147   5
  -5   3 -34 2032.65 633.328   6
   3   5 -34 3380.23 672.409   6
  -5   3 -36-5.19968 519.762   6
  -5  -3  36 611.239 480.061   5
  -3  -5 -36 982.389 574.225   6
   3   5 -36 1701.29 626.568   6
  -5   3 -38-302.356 527.459   6
   3  -5  38 1040.65 510.853   5
  -5  -3  38 195.501 493.319   5
   3  -5  40 1612.88 519.142   5
  -5   3 -40 807.792 522.809   6
  -5   3 -42 1302.25 510.095   6
   3  -5  42 2134.06 519.947   5
  -4   5 -43-114.072 426.611   6
   5  -4  43-265.123 412.161   5
   5  -4  41 347.956 479.657   5
  -4  -5  41-548.120 447.023   5
  -4   5 -41 321.640 483.274   6
  -4   5 -39-151.097 500.273   6
  -4  -5  39 135.883 475.331   5
  -5  -4 -37-519.355 553.230   6
  -4  -5  37-775.569 519.746   5
  -4   5 -37-1277.71 577.000   6
  -5  -4 -35-557.013 566.870   6
  -4   5 -35-81.3689 557.839   6
  -4  -5  35-1170.26 530.656   5
  -4  -5  33 308.234 467.851   5
  -5  -4 -33 335.474 572.298   6
  -4   5 -33 1031.88 593.681   6
  -4  -5  31 248.888 899.780   2
  -4   5 -31 409.636 581.913   6
  -4  -5  31 354.512 439.625   5
   5  -4  31-650.262 1012.39   2
  -5   4  31-1090.56 1206.10   2
  -5  -4 -31-123.268 535.767   6
  -4  -5  29-520.756 902.265   2
  -4  -5  29 180.494 421.294   5
   4  -5 -29-1214.17 557.764   6
  -4   5 -29 271.055 466.354   4
  -5  -4 -29-221.848 552.840   6
  -5   4  29-209.139 903.395   2
   5   4 -29-1234.51 608.469   6
   5  -4  29-509.549 943.229   2
  -4  -5  27 2822.49 969.874   2
  -5  -4 -27 3828.51 635.272   6
   5  -4  27 2453.26 936.568   2
  -4   5 -27 4210.01 597.688   4
   5   4 -27 4560.10 646.068   6
   4  -5 -27 3340.39 593.346   6
  -5   4  27 2781.97 1016.78   2
   4   5  27 4012.33 986.886   2
   5   4 -25-218.888 519.792   6
  -4  -5  25 380.855 668.437   2
  -4   5 -25 843.071 546.884   6
  -5   4  25-71.4107 855.024   2
   4  -5 -25-465.093 551.553   6
  -4   5 -25-795.262 527.957   4
   5  -4  25 286.362 702.985   2
  -5  -4 -25 162.777 492.739   6
   4   5  25 1037.45 678.480   2
  -4  -5  23 1569.34 727.401   2
   4  -5 -23 1504.24 490.375   6
  -5  -4 -23 1471.75 421.686   4
   5   4 -23 1275.88 491.134   6
  -4   5 -23 528.280 549.727   6
  -4   5 -23 646.536 479.355   4
   4   5  23 849.728 693.520   2
  -5   4  23 546.342 796.482   2
  -5  -4 -23 2046.60 579.039   6
   5  -4  23 385.545 702.719   2
  -5   4  21 1173.48 698.550   2
  -5  -4 -21 1368.73 442.108   6
   4   5  21 1099.33 611.402   2
   5  -4  21 720.925 604.173   2
  -5  -4 -21 846.463 353.283   4
  -4  -5  21 579.659 557.044   2
   4  -5 -21 876.595 406.324   6
  -4   5 -21 2225.49 555.784   6
  -4   5 -21 1167.75 424.659   4
  -4   5 -21 880.471 1040.22   3
   4   5  19 33519.8 1673.39   2
  -4  -5  19 32204.4 1812.88   2
  -4   5 -19 31805.3 992.357   6
  -5   4  19 36954.8 2065.24   2
   5  -4  19 34483.4 1858.00   2
  -5  -4 -19 30651.0 922.404   6
  -5  -4 -19 33485.0 833.177   4
   4   5  17 1326.52 617.237   2
   5  -4  17 1915.80 681.520   2
  -5  -4 -17 509.359 523.463   3
  -4  -5  17 1795.06 631.193   2
  -4  -5  15 23266.5 1349.81   2
   4   5  15 22400.6 1215.98   2
  -5  -4 -15 25057.5 1213.97   3
   5  -4  15 23863.7 1381.48   2
  -5  -4 -13 44137.4 1488.02   3
  -4  -5  13 45383.6 1716.58   2
   4   5  13 46419.0 1563.69   2
   5  -4  13 47402.3 1805.64   2
  -5  -4 -11 84155.2 1968.45   3
   5  -4  11 90096.4 2352.31   2
  -4  -5  11 84209.1 2183.88   2
  -4  -5   9 30773.8 1270.94   2
   5  -4   9 28925.2 1272.91   2
  -5  -4  -9 29165.2 1113.84   3
  -5  -4  -7 11202.1 710.048   3
  -5   4   7 10519.8 464.489   3
  -4  -5   7 10615.3 734.155   2
   5  -4   7 12403.5 852.986   2
  -5  -4  -5 187220. 2521.65   3
  -4  -5   5 186516. 2574.73   2
  -5   4   5 181353. 2022.93   3
  -4  -5   3 842.585 332.600   3
  -5  -4  -3 840.843 341.558   3
  -4  -5   3 1066.15 346.766   2
  -5  -4  -1 12544.5 675.363   3
  -4  -5   1 13568.3 605.158   2
  -4  -5   1 12735.2 658.941   3
  -5  -4   1 16284.4 575.002   2
  -5  -4   1 14974.1 711.159   3
  -4  -5  -1 16558.5 720.384   3
  -5  -4   3 5278.70 435.419   2
  -5  -4   3 5120.24 478.294   3
  -4  -5  -3 4787.78 470.646   3
  -5  -4   5 162165. 2273.38   2
  -5  -4   5 163037. 2279.78   3
  -4  -5  -5 159126. 2224.74   3
  -5  -4   7 14277.9 813.185   2
  -4  -5  -7 14675.0 758.773   3
   4  -5   7 14417.4 908.029   2
   4  -5   9 26324.3 1215.69   2
   5   4   9 23040.8 900.401   2
  -4  -5  -9 24801.1 987.172   3
  -5  -4   9 25307.2 1122.20   2
  -5  -4  11 82560.2 2120.77   2
   4  -5  11 86473.2 2345.77   2
  -4  -5 -11 79611.0 1801.87   3
   5   4  11 80255.3 1779.83   2
   4  -5  13 50555.9 1880.46   2
  -5  -4  13 47069.8 1727.04   2
   5   4  13 47283.3 1534.20   2
  -4  -5 -13 47734.9 1441.28   3
   4  -5  15 21454.7 1338.91   2
   5   4  15 20257.3 1129.93   2
  -5  -4  15 19592.1 1230.26   2
  -4  -5 -15 19039.1 1000.85   3
   4  -5  17 1536.10 611.882   2
  -5  -4  17 1110.77 558.931   2
  -4  -5 -17 1388.51 544.775   3
   5   4  17 1057.43 534.506   2
  -4  -5 -19 29818.2 812.903   4
  -4  -5 -19 32480.2 937.151   6
  -5   4 -19 31597.1 2021.39   3
  -4   5  19 33677.2 2020.94   2
  -5   4 -19 32386.2 1016.40   6
  -5  -4  19 29638.0 1679.71   2
   5   4  19 29614.4 1556.86   2
   4  -5  19 33163.1 1823.99   2
  -4   5  21 1672.98 757.281   2
   5   4  21 1433.68 572.635   2
  -5   4 -21 564.422 419.356   4
  -5  -4  21 1823.44 688.579   2
   4  -5  21 1260.20 658.426   2
   5  -4 -21 1174.58 411.415   6
  -4  -5 -21 1533.61 369.928   4
  -4  -5 -21 2092.43 483.321   6
  -5   4 -21 1684.83 501.688   6
  -5   4 -21 1124.21 871.026   3
  -5   4 -23 1125.02 449.109   4
  -4   5  23 761.338 796.252   2
  -5  -4  23 1668.77 849.761   2
   4   5 -23 1179.91 523.091   6
  -5   4 -23 707.478 528.278   6
   5  -4 -23 796.513 461.693   6
   5   4  23 1255.54 739.359   2
   4  -5  23 414.077 651.135   2
  -4  -5 -23 1347.46 506.605   6
  -4   5  25 265.554 795.301   2
  -5   4 -25 1710.74 564.295   6
  -4  -5 -25 85.6482 515.778   6
   4   5 -25-427.607 565.159   6
  -5  -4  25-104.631 687.689   2
   5   4  25 1268.43 745.769   2
  -5   4 -25 204.921 438.871   4
   5  -4 -25-257.387 513.063   6
   4  -5  25 44.2305 761.245   2
  -4  -5 -27 3402.43 619.212   6
  -4   5  27 3259.97 1084.93   2
   5   4  27 2777.45 937.830   2
   4   5 -27 5954.54 686.202   6
  -5  -4  27 1933.29 834.401   2
  -5  -4  27 2965.92 489.055   5
  -5   4 -27 5913.54 758.190   6
   5  -4 -27 3044.66 604.520   6
  -5   4 -27 2822.91 516.095   4
   4  -5  27 3777.86 1073.23   2
  -4  -5 -29-873.822 587.313   6
   4  -5  29 525.467 798.559   2
  -5   4 -29-1063.44 625.887   6
   5  -4 -29-288.606 531.232   6
  -4   5  29-1266.30 1093.39   2
  -5  -4  29-820.948 467.328   5
   4   5 -29-1306.12 632.755   6
  -5  -4  29 588.979 763.361   2
  -5   4 -29 122.689 469.995   4
  -5  -4  31-130.057 448.893   5
   4   5 -31 459.000 581.140   6
  -5   4 -31-1568.22 648.509   6
  -4   5  31-365.606 1010.81   2
  -5  -4  31-566.595 957.357   2
  -4  -5 -31 361.435 551.566   6
   4  -5  31-1232.02 1023.96   2
  -5   4 -33-127.820 575.816   6
  -5  -4  33 411.680 479.042   5
  -4  -5 -33 401.652 554.938   6
   4   5 -33-436.975 611.522   6
  -4  -5 -35-139.469 540.294   6
  -5  -4  35-469.983 485.598   5
  -5   4 -35 330.246 547.181   6
  -5   4 -37-884.351 579.739   6
   4  -5  39-370.842 487.772   5
  -5   4 -39 402.158 520.479   6
  -5  -4  39-204.981 462.887   5
   4  -5  41-386.814 467.795   5
  -5   4 -41-379.341 490.455   6
  -5   4 -43-277.579 431.721   6
   4  -5  43 78.1825 414.912   5
  -5  -5   0 223910. 2659.87   3
  -5  -5   2 182478. 2421.48   3
  -5  -5   2 186587. 2284.30   2
  -5  -5  -2 178155. 2448.13   3
  -5  -5   4 511731. 4184.77   3
  -5  -5  -4 519773. 4275.41   3
  -5   5   6 1142.02 419.209   3
  -5  -5   6 1458.70 427.872   2
  -5  -5  -6 1121.13 378.458   3
   5  -5   8 186675. 3245.03   2
  -5  -5  -8 175888. 2665.36   3
  -5  -5   8 181719. 2903.84   2
  -5  -5  10 25460.5 1188.36   2
  -5  -5 -10 24776.0 1078.06   3
   5  -5  10 26231.9 1291.25   2
  -5  -5 -12 49437.8 1549.32   3
  -5  -5  12 48413.0 1730.51   2
   5   5  12 50675.7 1530.78   2
   5  -5  12 50949.9 1899.60   2
  -5  -5  14 32111.8 1514.03   2
   5   5  14 33362.6 1381.92   2
  -5  -5 -14 35712.7 1376.29   3
   5  -5  14 36377.2 1716.15   2
  -5  -5 -16 247927. 3722.81   3
   5   5  16 250758. 3974.06   2
  -5  -5  16 240716. 4304.09   2
  -5  -5  18 4280.99 757.782   2
   5  -5  18 4607.93 840.456   2
   5   5  18 4527.35 725.417   2
  -5   5 -20 67.5912 974.455   3
   5  -5  20 96.9320 573.387   2
  -5  -5 -20-824.710 485.612   6
  -5   5  20-188.499 709.341   2
   5   5  20-143.951 552.778   2
  -5   5 -20-742.540 523.358   6
  -5  -5 -20-493.585 411.581   4
  -5   5 -20-1010.31 427.596   4
  -5  -5  20-467.383 592.671   2
  -5   5  22 127106. 4175.71   2
   5  -5  22 117151. 3745.77   2
   5  -5 -22 107208. 1696.79   6
  -5   5 -22 112316. 1685.42   4
  -5  -5 -22 119619. 1858.30   6
  -5  -5  22 105483. 3527.39   2
  -5  -5 -22 113437. 1610.33   4
   5   5  22 115416. 3330.08   2
  -5   5 -22 107294. 3857.63   3
  -5   5 -22 116953. 1942.77   6
  -5  -5  24 2531.53 799.808   2
   5  -5  24 2928.76 858.580   2
   5   5 -24 950.489 499.253   6
  -5   5  24 2584.21 907.029   2
  -5  -5 -24 2009.24 500.424   6
  -5   5 -24 2215.73 460.359   4
   5  -5 -24 2368.72 489.687   6
  -5   5 -24 2870.70 607.038   6
   5   5  24 3124.67 774.580   2
  -5   5 -26 615.849 485.500   4
   5   5  26-645.157 803.709   2
  -5  -5  26 900.206 426.801   5
   5  -5  26 504.953 866.172   2
  -5  -5 -26 633.883 549.387   6
   5  -5 -26 1485.07 591.111   6
  -5   5 -26 171.304 568.218   6
  -5   5  26 750.743 997.823   2
  -5  -5  26-308.607 746.654   2
   5   5 -26-74.3456 510.983   6
  -5  -5 -28 11496.8 803.587   6
   5  -5 -28 12261.6 764.673   6
   5   5 -28 11283.0 788.354   6
  -5  -5  28 12643.6 672.294   5
  -5   5 -28 12566.4 745.858   4
   5  -5  28 10172.3 1426.96   2
  -5  -5  28 10902.3 1472.33   2
  -5   5 -28 10541.9 812.840   6
  -5   5  28 12128.8 1681.19   2
  -5   5 -30 3631.35 688.214   6
  -5  -5  30 4973.56 559.894   5
  -5  -5 -30 3815.48 665.410   6
   5  -5  30 3369.31 1090.80   2
  -5   5  30 6113.04 1442.99   2
  -5   5 -30 4656.69 577.709   4
  -5  -5  30 5023.58 1232.98   2
  -5  -5 -32 2881.23 646.616   6
  -5  -5  32 2923.24 531.513   5
  -5  -5  34 4693.55 583.706   5
  -5   5 -34 2980.02 646.501   6
  -5  -5 -34 3141.86 619.210   6
  -5  -5 -36 92.0863 527.006   6
  -5   5 -36-115.605 530.730   6
  -5  -5  36 432.677 491.366   5
  -5  -5  38-866.084 523.465   5
  -5   5 -38-229.512 528.872   6
   5  -5  40 3809.18 565.279   5
  -5  -5  40 3345.91 544.239   5
   5  -5  42 499.976 455.734   5
  -5   5 -42-84.0718 453.987   6
  -6   0   0 527824. 3907.44   3
  -6   0  -2 18737.9 842.502   3
  -6   0   2 20834.1 795.209   3
  -6   0  -4 31806.1 1125.63   3
  -6   0   4 29405.7 916.079   3
   0  -6   4 29731.1 1156.06   2
  -6   0   6 16084.5 676.598   3
   0  -6   6 15143.4 876.840   2
   6   0   6 17277.3 710.572   2
  -6   0  -6 15179.2 887.481   3
  -6   0  -8 3020.45 612.299   3
   6   0   8 4327.15 497.206   2
   0  -6   8 4059.72 593.120   2
  -6   0   8 3513.63 419.126   3
   6   0  10 12052.4 745.427   2
   0  -6  10 12076.6 861.146   2
  -6   0 -10 11885.2 926.511   3
  -6   0  12 95329.7 2421.15   2
   6   0  12 104817. 2251.25   2
  -6   0 -12 103226. 2576.53   3
   0  -6  12 97225.8 2455.76   2
  -6   0 -14 164404. 3383.61   3
   6   0  14 166431. 3126.15   2
  -6   0  14 160948. 3325.90   2
  -6   0  16 44390.4 1876.44   2
  -6   0 -16 47489.7 1925.64   3
   6   0  16 48683.7 1816.81   2
   0  -6  16 43165.4 1879.91   2
   6   0  18 19377.5 1266.12   2
  -6   0  18 18054.9 1318.71   2
   0  -6  18 18929.2 1321.51   2
  -6   0 -18 20381.6 1390.23   3
   0   6  18 20382.8 1394.05   2
  -6   0 -20 19530.9 1438.15   3
   0  -6 -20 19927.4 787.938   6
  -6   0 -20 20018.8 717.849   4
   6   0  20 20454.1 1412.92   2
   0   6 -20 18201.8 787.921   6
   0  -6  20 17289.7 768.332   7
  -6   0  20 19971.5 1509.95   2
   0   6  20 21631.5 1583.42   2
   0  -6  20 19655.8 1505.40   2
  -6   0 -20 18524.9 811.620   6
  -6   0  22 25411.0 1763.46   2
  -6   0 -22 24831.2 823.332   4
  -6   0 -22 27571.5 975.502   6
   0   6  22 27907.7 1859.74   2
   0   6 -22 24935.8 918.775   6
   6   0  22 26002.4 1676.35   2
   0  -6 -22 27679.7 944.289   6
   0  -6  22 24106.7 1701.06   2
  -6   0 -24 38435.8 1033.18   4
   6   0  24 38322.4 2147.71   2
   0  -6  24 37562.3 2211.99   2
   0   6 -24 43120.4 1252.28   6
   0  -6 -24 42991.5 1216.13   6
   6   0 -24 35670.5 1038.38   6
  -6   0 -24 46784.6 1312.87   6
  -6   0  24 36150.0 2228.97   2
  -6   0  24 36902.1 897.354   5
   0   6  24 40621.9 2374.55   2
   0   6 -26 9435.18 768.999   6
   6   0  26 8680.04 1217.78   2
  -6   0  26 9765.01 603.741   5
   0  -6 -26 10624.6 768.428   6
   0   6  26 10761.3 1412.50   2
   0  -6  26 9610.74 1268.86   2
  -6   0 -26 9141.36 619.032   4
  -6   0 -26 7647.20 714.646   6
   6   0 -26 8066.17 641.322   6
  -6   0  26 8755.37 1268.35   2
   0  -6  28 4353.31 982.553   2
   6   0  28 5826.39 1087.17   2
  -6   0  28 4738.31 478.307   5
  -6   0  28 5838.23 1172.55   2
   6   0 -28 4700.63 620.029   6
  -6   0 -28 5757.18 533.009   4
   0   6  28 5715.25 1154.37   2
  -6   0 -28 5471.28 699.749   6
   0   6 -28 3353.89 628.155   6
   0  -6 -28 4836.75 587.966   6
  -6   0  30 11321.9 707.011   5
   0  -6  30 11123.0 1659.13   2
   0   6  30 9458.63 1560.97   2
   0   6 -30 8674.28 807.764   6
   0  -6 -30 10739.3 822.017   6
  -6   0 -30 9928.91 842.596   6
  -6   0  30 10434.7 1704.15   2
   0   6  32 851.470 1009.98   2
  -6   0 -32 2341.95 636.256   6
  -6   0  32 1422.77 494.278   5
   0   6 -32 1576.34 623.538   6
   0   6 -34-1380.28 637.808   6
  -6   0 -34-63.7050 543.850   6
  -6   0 -36 1829.03 596.541   6
   0  -6  36 2381.69 525.248   5
   0   6 -36 1953.22 590.704   6
   0  -6  38 4915.36 625.746   5
   0   6 -38 4156.44 690.121   6
  -6   0 -38 3987.37 665.028   6
   0  -6  40-1024.09 510.189   5
  -6   0 -40-327.649 509.890   6
   0   6 -40-1291.83 581.554   6
   0  -6  42 740.837 449.829   5
   6  -1  41-550.510 466.347   5
  -1   6 -41-755.422 542.479   6
  -1  -6  41 2.16426 478.948   5
  -6  -1 -39 80.5305 502.653   6
  -1  -6  39-185.870 482.248   5
  -1   6 -39-128.948 534.069   6
  -6  -1 -37 1015.57 569.929   6
  -1  -6  37 1667.82 529.779   5
  -1   6 -37 2342.44 624.630   6
  -1   6 -35-368.918 576.844   6
  -6  -1 -35 289.262 550.504   6
  -1  -6  35-311.480 484.077   5
  -6  -1 -33 262.868 548.940   6
  -1   6 -33-1893.29 664.691   6
   1  -6 -31 4778.07 668.443   6
   1   6  31 3073.85 1183.52   2
  -1   6 -31 4641.82 707.158   6
  -6  -1 -31 4026.06 686.595   6
  -1  -6  31 3984.63 1213.29   2
  -6   1  31 4311.32 1285.34   2
   1   6  29 1758.64 1008.60   2
   1  -6 -29 1455.11 536.925   6
  -6  -1 -29-218.200 572.379   6
  -1  -6  29 629.302 835.966   2
  -1   6 -29-495.481 632.922   6
  -6   1  29 1542.11 1042.47   2
  -1  -6  27-499.542 723.378   2
   6  -1  27-83.8581 746.020   2
  -6  -1 -27-624.220 438.241   4
   1  -6 -27-553.979 532.300   6
  -6   1  27-1412.29 494.699   5
  -6   1  27-732.721 859.085   2
   1   6  27-706.512 931.038   2
  -1  -6  25 10801.0 1362.05   2
  -6  -1 -25 11036.1 646.750   4
  -6   1  25 11724.8 1448.03   2
  -6   1  25 10789.9 602.439   5
  -6  -1 -25 12900.2 812.536   6
  -1   6 -25 14228.4 860.975   6
   1  -6 -25 14048.2 813.657   6
   6  -1  25 13194.8 1371.49   2
   1   6  25 11501.6 1392.77   2
  -1   6 -23 4957.42 590.566   6
  -6  -1 -23 5578.04 631.545   6
   6  -1  23 4955.77 901.048   2
  -1  -6  23 4798.88 910.091   2
  -6   1  23 4015.03 914.331   2
   1   6  23 5773.92 1005.34   2
   1  -6 -23 5117.11 526.720   6
  -6  -1 -23 5760.28 497.861   4
   6  -1  21 3561.06 788.042   2
   1  -6 -21 2535.97 501.996   6
  -1   6 -21 3069.40 512.711   6
  -6   1  21 3165.62 803.285   2
  -1  -6  21 3654.49 848.571   2
  -6  -1 -21 2540.14 414.048   4
   1   6  21 3864.94 886.412   2
  -6  -1 -21 3346.12 566.485   6
   1   6  19 1832.03 678.817   2
  -6  -1 -19-235.575 503.108   6
  -6   1  19 1550.51 623.764   2
  -1  -6  19-211.426 564.339   7
  -6  -1 -19 1706.17 656.235   3
   6  -1  19 1653.82 620.067   2
  -1  -6  19 1299.35 568.194   2
  -6   1  17 14545.8 1194.60   2
   1   6  17 16662.7 1231.75   2
  -1  -6  17 16216.0 1219.17   2
   6  -1  17 15815.3 1131.12   2
  -6  -1 -17 16824.1 1195.48   3
  -6   1  15 62034.7 2184.88   2
   6  -1  15 62762.1 2059.33   2
  -1  -6  15 57910.2 2128.24   2
  -6  -1 -15 64930.4 2182.04   3
  -1  -6  13 43968.0 1732.10   2
  -6  -1 -13 42301.5 1679.71   3
   6  -1  13 44020.2 1607.23   2
  -6  -1 -11 5153.49 701.252   3
  -1  -6  11 5143.47 677.356   2
   6  -1  11 4971.53 640.487   2
   6  -1   9 84095.0 1875.02   2
  -6  -1  -9 80916.2 2010.02   3
  -1  -6   9 78697.2 2054.77   2
  -6   1   9 77066.9 1319.51   3
  -6  -1  -7 65932.0 1710.44   3
  -6   1   7 67886.8 1272.56   3
   6  -1   7 66964.3 1536.98   2
  -1  -6   7 65557.4 1756.18   2
  -1  -6   5 2576.31 469.733   2
  -6   1   5 2195.49 349.778   3
  -6  -1  -5 3450.18 478.067   3
  -1  -6   3 61295.8 1548.55   2
  -6  -1  -3 63398.9 1507.57   3
  -6   1   3 62151.2 1296.66   3
  -6  -1  -1 67758.5 1454.24   3
  -6   1   1 74328.4 1485.27   3
  -6   1  -1 96412.1 1790.32   3
  -6  -1   1 89533.2 1604.48   3
  -6   1  -3 56001.2 1488.04   3
  -6  -1   3 52217.5 1232.30   3
  -6   1  -5 2224.97 560.832   3
  -6  -1   5 1772.08 343.668   3
   1  -6   5 1765.23 440.683   2
   6   1   5 2526.00 307.146   2
  -6  -1   7 62316.3 1308.99   3
  -6   1  -7 63325.8 1821.42   3
   6   1   7 65675.1 1305.30   2
   1  -6   7 64049.2 1795.54   2
  -6   1  -9 66405.4 2019.88   3
  -6  -1   9 64812.6 1798.02   2
   6   1   9 64639.6 1499.77   2
   1  -6   9 64605.2 1937.56   2
   1  -6  11 5668.09 701.931   2
  -6   1 -11 4500.01 781.938   3
  -6  -1  11 5027.39 662.557   2
   6   1  11 4820.19 554.901   2
   1  -6  13 51078.3 1927.81   2
  -6  -1  13 50918.7 1841.41   2
   6   1  13 54715.3 1688.42   2
  -6   1 -13 51893.5 1976.00   3
  -6   1 -15 64643.6 2294.94   3
   1  -6  15 64119.7 2238.41   2
  -6  -1  15 62536.9 2169.11   2
   6   1  15 67512.9 2042.47   2
   1  -6  17 14961.2 1187.00   2
  -6  -1  17 14915.3 1178.09   2
   6   1  17 15615.6 1071.72   2
  -6   1 -17 16633.1 1338.62   3
  -6   1 -19 1907.14 705.651   3
   1  -6  19 2349.70 665.501   2
   1  -6  19 1444.00 502.867   7
   6   1  19 2242.99 584.058   2
  -1   6  19 3227.95 818.641   2
  -6  -1  19 2172.34 650.102   2
  -6   1 -21 3254.56 571.203   6
   1   6 -21 3500.93 538.739   6
  -6  -1  21 3096.18 775.383   2
   6   1  21 3182.50 740.636   2
  -1  -6 -21 2732.61 486.998   6
   1  -6  21 2787.73 773.077   2
  -6   1 -21 3063.35 443.891   4
  -1   6  21 3227.67 871.369   2
  -6   1 -21 2857.60 841.137   3
  -6   1 -23 5720.82 500.387   4
  -1   6  23 5764.13 1023.86   2
  -6  -1  23 5116.64 911.549   2
   6   1  23 6179.59 941.432   2
   6  -1 -23 4049.30 472.806   6
  -1  -6 -23 6311.96 586.233   6
   1  -6  23 4656.47 899.232   2
   1   6 -23 5686.54 611.032   6
  -6   1 -23 5661.05 627.201   6
   1   6 -25 15655.0 874.581   6
  -1   6  25 13363.2 1582.40   2
   6  -1 -25 13301.8 756.744   6
   6   1  25 12617.5 1332.47   2
  -6  -1  25 11630.7 1363.52   2
  -1  -6 -25 14739.8 815.128   6
   1  -6  25 13132.8 1442.03   2
  -6   1 -25 14669.2 889.625   6
  -6  -1  25 14400.6 676.406   5
  -6   1 -25 12636.8 688.838   4
  -1   6  27-529.114 966.342   2
  -6  -1  27-906.152 833.856   2
   6  -1 -27-576.041 555.153   6
   1  -6  27-176.807 706.243   2
  -6  -1  27-249.742 451.813   5
  -6   1 -27-347.028 431.428   4
  -6   1 -27 2221.07 632.007   6
   6   1  27-448.528 834.019   2
  -1  -6 -27-871.369 560.002   6
  -6  -1  29 1498.94 459.707   5
   1  -6  29 2470.12 979.373   2
   1   6 -29-38.4946 626.320   6
  -6  -1  29 941.730 883.191   2
  -6   1 -29 1145.04 431.285   4
  -1  -6 -29 1152.94 521.034   6
  -6   1 -29 950.961 570.036   6
   6  -1 -29 1224.94 547.388   6
  -1   6  29 3198.12 1143.37   2
   1   6 -31 3980.10 696.171   6
  -1  -6 -31 4100.34 651.302   6
   1  -6  31 2960.52 1087.45   2
  -1   6  31 3979.04 1218.36   2
  -6  -1  31 2913.67 1190.67   2
  -6  -1  31 4234.41 557.524   5
  -6   1 -31 2400.48 616.668   6
   6  -1 -31 3571.82 654.174   6
   1   6 -33-1009.15 630.653   6
  -6  -1  33-874.082 515.037   5
  -1  -6 -33-948.207 587.283   6
  -6   1 -33-490.881 581.746   6
   1   6 -35-529.859 580.496   6
  -6   1 -35 192.188 539.996   6
  -6   1 -37 645.119 551.750   6
   1  -6  37 1310.70 511.276   5
   1   6 -37 2388.31 644.783   6
  -6   1 -39 136.646 506.639   6
   1  -6  39 984.633 513.231   5
   1   6 -39 110.091 565.284   6
  -6   1 -41-1054.93 514.550   6
   1  -6  41-87.1363 469.663   5
   1  -6  43-764.619 441.040   5
  -2   6 -42 310.238 465.215   6
   6  -2  42 358.679 428.766   5
  -2  -6  42 1518.81 445.762   5
  -2  -6  40-667.314 486.183   5
  -6  -2 -40 172.355 491.475   6
  -2   6 -40-126.294 528.053   6
  -2   6 -38 488.659 540.249   6
  -2  -6  38 959.054 492.135   5
  -6  -2 -38 243.467 522.363   6
  -6  -2 -36 2047.86 610.411   6
  -2  -6  36 2170.33 533.229   5
  -2   6 -36 2372.99 644.194   6
  -2  -6  34-281.319 467.072   5
  -2   6 -34-293.950 560.783   6
  -6  -2 -34 105.889 539.324   6
  -2  -6  32 649.652 440.594   5
  -6  -2 -32 323.974 528.019   6
  -2   6 -32 30.3381 585.532   6
  -2   6 -30 2029.97 631.372   6
  -6   2  30 2237.54 971.441   2
  -2  -6  30 2978.88 1033.64   2
  -6  -2 -30 2016.76 635.329   6
   2  -6 -30 3439.26 615.038   6
   2   6  30 3805.36 1188.22   2
   2  -6 -28-772.342 579.157   6
  -2   6 -28 206.581 564.652   6
  -2  -6  28-120.168 773.286   2
   6  -2  28 684.064 794.839   2
   2   6  28-52.3989 885.234   2
  -6  -2 -28 233.787 536.876   6
  -6   2  28-16.4254 820.005   2
   6  -2  26 16088.9 1692.65   2
  -6  -2 -26 15773.3 904.661   6
  -2  -6  26 15658.0 1588.42   2
   2   6  26 16169.4 1651.13   2
  -6   2  26 16750.2 1795.57   2
  -6  -2 -26 15708.0 742.438   4
  -2   6 -26 16625.8 925.321   6
   2  -6 -26 18227.2 925.931   6
   6  -2  24 7542.21 1059.55   2
  -2  -6  24 7322.87 1058.34   2
  -6   2  24 7046.80 1151.52   2
  -6  -2 -24 9195.24 705.035   6
  -2   6 -24 8002.98 623.637   4
   2  -6 -24 8567.04 647.011   6
  -6  -2 -24 9456.36 637.426   4
   2   6  24 7078.31 1049.88   2
   6  -2  22 2140.69 729.217   2
  -6  -2 -22 2351.63 530.628   6
   2   6  22 2220.43 779.190   2
   2  -6 -22 1713.04 459.542   6
  -2  -6  22 1783.01 688.167   2
  -2   6 -22 1361.43 522.048   6
  -6   2  22 2175.86 803.804   2
  -6  -2 -22 2055.90 430.888   4
  -6  -2 -20 39340.0 929.495   4
   2   6  20 37896.2 1947.98   2
   2  -6 -20 38569.4 1008.52   6
  -2  -6  20 40055.9 1100.55   7
  -6   2  20 39494.7 2122.56   2
  -2   6 -20 38125.9 1107.52   6
  -6  -2 -20 38273.8 1060.55   6
   6  -2  20 36922.2 1896.88   2
  -2  -6  20 38627.9 2023.00   2
  -2  -6  18 73649.6 2588.14   2
  -6  -2 -18 81933.2 2453.82   3
   6  -2  18 80333.7 2560.66   2
   2   6  18 77574.5 2566.04   2
  -6   2  18 81527.1 2825.10   2
   6  -2  16 28437.5 1474.88   2
  -2  -6  16 26032.7 1499.90   2
  -6  -2 -16 28977.4 1458.44   3
  -6   2  16 28171.6 1568.55   2
  -6  -2 -14 32761.0 1452.96   3
   6  -2  14 32854.1 1519.05   2
  -2  -6  14 32946.6 1549.83   2
  -6  -2 -12 435004. 4936.43   3
   6  -2  12 437396. 4923.40   2
  -2  -6  10 27577.8 1281.88   2
  -6  -2 -10 29835.5 1265.54   3
   6  -2  10 29132.1 1264.12   2
   6  -2   8 8888.67 719.734   2
  -6   2   8 8458.38 499.129   3
  -2  -6   8 8348.60 702.412   2
  -6  -2  -8 8352.14 696.958   3
  -2  -6   6 55459.9 1572.23   2
  -6  -2  -6 57842.8 1529.30   3
  -6   2   6 54246.5 1129.17   3
  -6   2   4 37619.1 994.660   3
  -2  -6   4 38044.4 1237.68   2
  -6  -2  -4 40461.5 1205.15   3
  -6   2   2 99564.6 1685.85   3
  -6  -2  -2 92417.2 1716.59   3
  -6  -2   0 109499. 1834.64   3
  -6  -2   0 110148. 1069.17   2
  -6   2   0 109390. 1909.56   3
  -6   2  -2 109767. 2024.64   3
  -6  -2   2 115347. 1505.99   2
  -6  -2   2 112906. 1786.66   3
  -6  -2   4 36276.9 1070.00   3
  -6  -2   4 38464.7 1057.31   2
  -6   2  -4 36156.3 1331.83   3
  -2  -6  -4 34558.2 974.116   3
  -6   2  -6 40918.4 1507.20   3
   6   2   6 42957.8 862.503   2
  -2  -6  -6 37516.9 1012.10   3
   2  -6   6 39711.8 1427.17   2
  -6  -2   6 39453.6 1093.43   3
  -6  -2   6 41760.8 1231.80   2
  -6   2  -8 9412.36 959.090   3
   2  -6   8 9663.29 790.232   2
  -6  -2   8 8732.53 694.336   2
  -6  -2   8 9314.84 597.013   3
   6   2   8 9329.96 566.666   2
  -2  -6  -8 8946.47 562.440   3
   6   2  10 29547.0 1074.98   2
  -6  -2  10 32419.9 1307.53   2
  -2  -6 -10 31497.2 990.776   3
  -6   2 -10 28691.0 1518.80   3
   2  -6  10 33404.4 1447.16   2
  -6  -2  12 422916. 4927.13   2
   6   2  12 418790. 4233.60   2
   2  -6  12 429707. 5206.18   2
  -6   2 -12 418604. 5537.57   3
  -6   2 -14 24349.3 1572.78   3
   2  -6  14 23593.7 1370.74   2
  -6  -2  14 25571.9 1354.83   2
   6   2  14 23698.8 1163.47   2
  -2  -6 -14 20925.1 846.265   3
   6   2  16 30806.3 1450.25   2
  -6   2 -16 30326.3 1787.82   3
  -6  -2  16 30551.3 1575.85   2
   2  -6  16 31464.8 1646.30   2
   6   2  18 74923.0 2389.74   2
   2  -6  18 75441.3 2618.96   2
  -6  -2  18 72346.0 2489.30   2
  -6   2 -18 72465.8 2743.78   3
  -6   2 -20 39147.1 2124.69   3
  -2  -6 -20 41116.7 1074.26   6
   6   2  20 40053.5 1853.21   2
  -6  -2  20 38630.1 2005.30   2
  -6   2 -20 36728.4 958.166   4
   2  -6  20 41176.0 2108.71   2
   2  -6  20 38709.9 1085.55   7
  -6   2 -20 40589.1 1137.61   6
  -6   2 -22 2366.52 532.477   6
   6   2  22 2246.39 736.508   2
   2   6 -22 1816.63 519.419   6
  -2   6  22 1608.98 791.483   2
  -6   2 -22 2378.56 458.541   4
   2  -6  22 2328.19 730.274   2
   6  -2 -22 1025.18 398.256   6
  -2  -6 -22 1952.95 471.898   6
  -6  -2  22 2374.82 748.725   2
  -6   2 -24 10637.5 811.710   6
   2  -6  24 6980.36 1103.49   2
  -6  -2  24 7893.75 508.397   5
  -6  -2  24 6789.15 1048.30   2
  -2  -6 -24 7895.75 654.514   6
  -6   2 -24 7195.45 564.260   4
   6   2  24 6830.62 1000.04   2
   6  -2 -24 7361.81 602.607   6
  -2   6  24 8031.73 1257.72   2
  -6   2 -26 17804.8 1005.42   6
  -6  -2  26 18165.9 778.718   5
  -2  -6 -26 17649.9 916.755   6
  -6  -2  26 14564.8 1592.21   2
   2  -6  26 15976.7 1656.40   2
   6  -2 -26 16388.7 852.422   6
   2   6 -26 17006.3 914.324   6
  -6   2 -26 15517.4 809.389   4
  -2   6  26 16660.2 1810.71   2
   6   2  26 15654.3 1578.20   2
  -6  -2  28-723.960 467.886   5
   6  -2 -28 654.748 510.068   6
  -2  -6 -28-602.114 579.509   6
  -6   2 -28 83.7398 454.099   4
   2   6 -28-1272.70 624.976   6
  -2   6  28 41.1436 950.021   2
  -6  -2  28 388.614 774.457   2
   2  -6  28 337.472 898.693   2
  -6   2 -28 330.309 544.453   6
  -6  -2  30 3350.54 566.835   5
   6  -2 -30 2060.98 610.826   6
  -6  -2  30 3175.25 1143.01   2
  -2   6  30 3196.16 1236.40   2
   2  -6  30 2380.46 1040.24   2
  -6   2 -30 1434.94 615.416   6
  -6   2 -30 2286.78 466.536   4
  -2  -6 -30 2767.04 638.753   6
   2   6 -30 3078.66 665.365   6
   6  -2 -32 423.051 554.740   6
  -6  -2  32 582.725 455.064   5
  -6   2 -32 300.361 541.961   6
  -2  -6 -32-1365.24 618.358   6
   2   6 -32-872.030 620.462   6
   2   6 -34-240.538 582.709   6
  -6   2 -34 241.463 550.825   6
  -2  -6 -34 281.807 525.565   6
  -6  -2  34-340.211 493.670   5
  -6  -2  36 2965.75 559.658   5
  -6   2 -36 1726.14 593.238   6
   2   6 -36 2897.73 674.042   6
   2  -6  38-52.8024 492.116   5
  -6   2 -38-298.815 556.921   6
   2   6 -38 288.488 582.362   6
  -6   2 -40 293.672 501.355   6
   2  -6  40-629.680 489.235   5
   2  -6  42-20.5390 455.624   5
  -6   2 -42-244.611 453.592   6
  -3   6 -43 465.241 443.997   6
   6  -3  41 1219.98 478.082   5
  -3  -6  41 2077.12 522.249   5
  -3   6 -41 979.055 522.864   6
  -3   6 -39 141.802 519.982   6
  -3  -6  39 764.909 491.138   5
  -6  -3 -39 754.799 532.114   6
  -6  -3 -37 142.162 534.351   6
  -3   6 -37 194.165 538.582   6
  -3  -6  37 138.783 488.910   5
  -6  -3 -35 3033.25 654.255   6
  -3  -6  35 1937.33 517.260   5
  -3   6 -35 2264.53 622.213   6
  -6  -3 -33 1582.40 596.418   6
  -3  -6  33 2548.48 525.507   5
  -3  -6  31 147.816 445.905   5
  -3  -6  31 827.136 933.432   2
  -6   3  31 1142.36 959.012   2
  -3   6 -31 187.582 570.274   6
  -6  -3 -31-436.499 579.445   6
  -6   3  29 6564.00 1423.91   2
   3  -6 -29 6600.38 660.494   6
  -6  -3 -29 5471.66 707.002   6
  -3  -6  29 5106.58 1147.54   2
   6  -3  29 5084.90 1154.98   2
  -3   6 -29 5015.65 706.332   6
  -6  -3 -27 20607.9 990.580   6
  -3   6 -27 20162.6 908.154   4
  -6   3  27 16949.9 1861.73   2
  -3  -6  27 16739.5 1707.80   2
  -3   6 -27 22238.5 1022.30   6
   3   6  27 18900.0 1759.09   2
   3  -6 -27 19966.3 928.762   6
   6  -3  27 17936.7 1806.46   2
  -6   3  25 10646.7 1468.49   2
   3  -6 -25 11471.6 760.779   6
  -6  -3 -25 11666.7 654.692   4
  -3  -6  25 10085.7 1303.33   2
  -3   6 -25 13672.3 772.253   4
  -6  -3 -25 10967.3 772.884   6
  -3   6 -25 11036.2 778.914   6
   3   6  25 10822.1 1324.01   2
   6  -3  25 10923.4 1350.04   2
  -3   6 -23 1033.10 525.090   6
   6  -3  23 2020.74 772.203   2
  -6  -3 -23 1470.99 392.977   4
  -3  -6  23 1587.05 626.578   2
  -6  -3 -23 1652.08 472.974   6
   3  -6 -23 1597.27 448.071   6
  -3   6 -23 229.573 506.788   4
  -6   3  23 2709.29 844.913   2
   3   6  23 1926.46 646.608   2
   6  -3  21 28861.7 1777.99   2
  -6  -3 -21 29383.3 980.502   6
   3  -6 -21 30181.9 928.984   6
  -3  -6  21 28547.8 1823.84   2
  -6   3  21 29859.7 1946.19   2
  -6  -3 -21 29523.2 863.035   4
  -3   6 -21 31137.7 1034.67   6
   3   6  21 31214.1 1787.55   2
  -3   6 -19 62614.9 1304.24   6
   3   6  19 62424.7 2326.89   2
  -3  -6  19 60558.6 2450.51   2
  -6  -3 -19 64801.3 1252.90   6
  -6   3  19 70967.8 2787.43   2
  -6  -3 -19 58849.2 1119.49   4
  -3  -6  19 63288.3 1228.92   7
  -6  -3 -19 61784.5 2111.32   3
   6  -3  19 67130.4 2481.92   2
   6  -3  17 31743.7 1640.15   2
  -6  -3 -17 29880.9 1461.48   3
   3   6  17 30022.9 1535.12   2
  -6   3  17 31334.0 1767.51   2
  -3  -6  17 27857.4 1580.68   2
  -6  -3 -15 11629.3 930.207   3
   6  -3  15 11495.0 1002.22   2
   3   6  15 11800.2 989.133   2
  -3  -6  15 11801.3 1009.32   2
  -6  -3 -13 164335. 3072.54   3
   6  -3  13 171833. 3320.62   2
  -3  -6  13 162540. 3295.66   2
  -3  -6  11 116423. 2615.57   2
  -6  -3 -11 113343. 2420.42   3
   6  -3  11 120045. 2647.12   2
  -6  -3  -9 5828.45 639.731   3
  -6   3   9 5943.11 354.953   3
  -3  -6   9 6810.19 698.703   2
   6  -3   9 6099.00 673.071   2
  -6   3   7 12141.0 586.736   3
  -3  -6   7 13528.5 853.372   2
  -6  -3  -7 13897.6 822.655   3
  -3  -6   5 254779. 3196.00   2
  -6  -3  -5 253246. 3040.95   3
  -6   3   5 252174. 2492.20   3
  -6  -3  -3 294932. 3129.31   3
  -6   3   3 293081. 2872.46   3
  -3  -6   3 292462. 3209.43   2
  -6   3   1 17144.9 867.300   3
  -6  -3  -1 16902.9 769.970   3
  -6  -3   1 21184.1 830.067   3
  -3  -6  -1 21270.9 816.567   3
  -6  -3   1 21076.6 588.175   2
  -6  -3   3 334142. 3240.42   3
  -3  -6  -3 323781. 3058.63   3
  -6  -3   3 329439. 2797.07   2
  -6  -3   5 236412. 2690.67   3
  -6  -3   5 240161. 2769.12   2
  -3  -6  -5 237257. 2602.26   3
  -6  -3   7 14069.8 817.287   2
  -3  -6  -7 13148.5 677.623   3
  -6  -3   7 14211.4 734.379   3
   6   3   7 14179.7 568.976   2
   3  -6   7 13917.9 914.956   2
  -3  -6  -9 11409.9 665.948   3
  -6  -3   9 11062.4 783.811   2
   3  -6   9 11090.1 878.117   2
   6   3   9 10369.0 619.268   2
   3  -6  11 121177. 2832.75   2
  -6  -3  11 116005. 2533.08   2
  -3  -6 -11 116996. 2003.25   3
   6   3  11 115734. 2124.91   2
   3  -6  13 178497. 3565.04   2
  -3  -6 -13 173661. 2483.91   3
  -6  -3  13 171762. 3269.76   2
   6   3  13 169579. 2805.68   2
  -6   3 -13 176541. 3914.30   3
  -6  -3  15 10598.3 955.644   2
  -3  -6 -15 9143.59 661.084   3
   6   3  15 10416.1 833.126   2
  -6   3 -15 12001.6 1323.82   3
   3  -6  15 11221.5 983.048   2
   6   3  17 27397.0 1380.07   2
  -6  -3  17 26025.9 1506.62   2
   3  -6  17 29931.0 1662.35   2
  -6   3 -17 27891.4 1867.04   3
  -6   3 -19 63795.3 1311.44   6
  -6   3 -19 61946.4 2605.25   3
   3  -6  19 63212.8 2517.05   2
  -3  -6 -19 61342.9 1228.80   6
   3  -6  19 54816.3 1128.39   7
  -6  -3  19 56748.3 2287.20   2
   6   3  19 60629.2 2176.52   2
  -6   3 -21 30518.0 883.810   4
  -3   6  21 33197.9 2126.16   2
  -6  -3  21 29184.9 1800.79   2
   3   6 -21 26372.9 909.504   6
   6   3  21 33972.3 1780.35   2
  -6   3 -21 32419.2 1038.94   6
  -3  -6 -21 32630.2 1017.40   6
  -6   3 -21 30117.9 2034.11   3
   3  -6  21 32024.0 1928.87   2
  -6   3 -23 1302.69 395.159   4
   3   6 -23-40.2002 518.797   6
  -6   3 -23 1493.16 537.643   6
  -6  -3  23 2581.85 751.002   2
   3  -6  23 1139.86 651.777   2
  -6  -3  23 652.254 409.657   5
   6   3  23 2053.78 679.720   2
  -3  -6 -23 651.668 515.459   6
  -3   6  23 2420.79 816.464   2
   6  -3 -23 501.953 464.726   6
  -6   3 -25 12795.7 836.904   6
   6  -3 -25 11828.8 753.671   6
  -6  -3  25 13187.8 673.052   5
  -6   3 -25 12232.7 692.309   4
  -3   6  25 12385.6 1529.73   2
   6   3  25 12838.1 1384.84   2
  -3  -6 -25 12031.3 811.574   6
   3  -6  25 12150.9 1429.56   2
  -6  -3  25 11810.8 1457.11   2
   3   6 -25 12551.1 816.530   6
   3   6 -27 21009.0 1011.78   6
  -6  -3  27 21021.3 794.480   5
  -6   3 -27 24652.2 1131.22   6
   6  -3 -27 20489.6 937.315   6
   3  -6  27 18760.0 1836.01   2
  -3   6  27 20675.6 2027.62   2
  -6   3 -27 20336.5 861.925   4
  -6  -3  27 17616.9 1764.88   2
  -3  -6 -27 21181.6 992.019   6
  -6   3 -29 6170.31 576.510   4
  -6  -3  29 6525.61 568.412   5
  -6   3 -29 4578.63 708.069   6
   3  -6  29 5657.01 1226.11   2
  -6  -3  29 6462.59 1291.26   2
  -3  -6 -29 6018.44 687.027   6
  -3   6  29 6178.46 1313.28   2
   3   6 -29 4580.54 670.587   6
   6  -3 -29 5868.20 669.344   6
  -6   3 -31 1031.61 571.641   6
  -3  -6 -31 851.786 569.074   6
  -6  -3  31-33.2144 935.244   2
   3  -6  31 407.426 878.209   2
  -6  -3  31 63.7849 465.252   5
  -3   6  31 473.703 942.517   2
   3   6 -31 979.136 607.658   6
   3   6 -33 1092.47 593.583   6
  -6  -3  33 1493.96 495.161   5
  -6   3 -33 1026.35 584.705   6
  -3  -6 -33 1250.04 544.871   6
  -3  -6 -35 2654.53 616.030   6
   3   6 -35 2672.44 662.077   6
  -6  -3  35 2761.11 553.084   5
  -6   3 -35 2252.78 626.646   6
  -6   3 -37-55.6198 536.183   6
  -6  -3  37 1080.73 491.427   5
   3  -6  39 317.091 467.545   5
  -6   3 -39 260.865 503.975   6
   3  -6  41 1148.51 504.776   5
  -6   3 -41 1292.64 518.747   6
  -6   3 -43 178.498 430.230   6
   3  -6  43 673.456 436.308   5
  -4  -6  42-168.686 414.852   5
   6  -4  42 469.860 459.387   5
  -4   6 -42 621.165 471.406   6
  -4  -6  40-213.219 485.397   5
  -4   6 -40-782.923 516.859   6
  -4  -6  38-176.474 491.305   5
  -4   6 -38-71.0229 527.343   6
  -6  -4 -38-440.381 541.173   6
  -4  -6  36-565.367 511.016   5
  -4   6 -36 514.506 534.553   6
  -6  -4 -36-400.863 541.809   6
  -4  -6  34 107.044 469.166   5
  -4   6 -34 48.4799 552.922   6
  -6  -4 -34 353.412 529.997   6
  -6  -4 -32-407.113 551.614   6
  -4  -6  32 77.2196 452.773   5
  -4   6 -32-266.331 583.637   6
  -4  -6  30-290.151 448.901   5
   6  -4  30-861.174 902.867   2
  -6  -4 -30-231.088 562.429   6
  -6   4  30-809.661 1042.80   2
  -4  -6  30-731.859 974.747   2
  -4   6 -30-771.060 603.086   6
  -6   4  28 861.961 922.092   2
  -4  -6  28 1160.47 433.701   5
  -6  -4 -28 1461.14 536.709   6
  -4   6 -28 1713.96 510.995   4
   4  -6 -28 1249.76 523.305   6
   6  -4  28 1202.87 825.082   2
  -4  -6  28-0.17902 864.680   2
  -4   6 -28-461.881 628.432   6
  -6  -4 -26 1276.03 560.157   6
  -4   6 -26 1630.07 519.477   4
  -4  -6  26 1494.92 788.418   2
   4   6  26 949.578 744.809   2
   4  -6 -26 1615.21 535.367   6
  -4   6 -26 1416.49 597.154   6
   6  -4  26 854.468 810.994   2
  -6   4  26 877.951 883.415   2
  -6  -4 -24-108.327 416.909   4
   4  -6 -24 95.7258 506.693   6
  -4   6 -24-814.929 549.531   6
  -4   6 -24-518.267 483.679   4
  -4  -6  24-517.022 734.856   2
   6  -4  24-165.352 704.956   2
  -6   4  24-255.501 774.845   2
   4   6  24-144.373 712.096   2
  -6  -4 -24-757.011 541.849   6
  -6   4  22-155.551 729.269   2
  -4  -6  22 925.297 625.767   2
   4  -6 -22-717.911 484.199   6
   6  -4  22-64.4833 690.866   2
   4   6  22-784.403 757.169   2
  -4   6 -22-722.615 447.780   4
  -6  -4 -22-405.786 489.913   6
  -4   6 -22 38.4888 1148.44   3
  -4   6 -22-88.2510 534.824   6
  -4  -6  20 7413.48 995.985   2
  -6  -4 -20 9110.64 648.233   6
   4   6  20 8140.67 979.142   2
   6  -4  20 8845.94 1092.97   2
   4  -6 -20 7547.42 541.955   6
  -6  -4 -20 8808.71 557.143   4
  -6   4  20 9038.67 1214.15   2
  -4   6 -20 9243.21 698.915   6
  -4  -6  18 635.018 538.793   2
   4   6  18 602.476 521.956   2
   6  -4  18 1212.54 652.987   2
  -6  -4 -18 558.832 536.088   3
  -6  -4 -16-78.4867 567.965   3
   6  -4  16-107.084 561.015   2
   4   6  16-61.6598 560.861   2
  -4  -6  16-430.286 527.555   2
   6  -4  14 30305.5 1563.18   2
  -4  -6  14 26742.6 1431.23   2
  -6  -4 -14 29075.3 1338.63   3
   4   6  14 27297.7 1310.86   2
  -6  -4 -12 33988.5 1361.83   3
  -4  -6  12 33557.0 1489.36   2
   6  -4  12 35921.3 1560.12   2
  -4  -6  10 9514.68 801.573   2
  -6  -4 -10 8610.04 727.515   3
   6  -4  10 8598.74 807.525   2
   6  -4   8 57933.0 1823.16   2
  -6   4   8 56574.8 1083.08   3
  -6  -4  -8 56558.8 1601.78   3
  -4  -6   8 58993.7 1743.31   2
  -4  -6   6 153305. 2616.39   2
  -6   4   6 154374. 1957.33   3
  -4  -6   4 69403.6 1642.63   2
  -6   4   4 67528.1 1449.13   3
  -6  -4  -4 70025.4 1627.24   3
  -4  -6   2 1215.90 364.000   3
  -6  -4  -2 1204.38 376.936   3
  -4  -6   2 1430.18 402.588   2
  -6  -4   0 9972.58 431.439   2
  -6  -4   0 10082.1 675.482   3
  -4  -6   0 10186.8 650.939   3
  -6  -4   2 1091.97 311.572   2
  -4  -6  -2 1291.76 352.947   3
  -6  -4   2 776.622 349.701   3
  -6  -4   4 96719.2 1681.08   2
  -6  -4   4 98393.8 1813.46   3
   6   4   6 157255. 1562.04   2
  -4  -6  -6 162340. 2389.20   3
  -6  -4   6 161995. 2463.21   2
  -6  -4   6 162677. 2432.02   3
  -6  -4   8 53193.4 1591.41   2
   4  -6   8 51672.2 1800.64   2
  -4  -6  -8 51950.8 1425.17   3
   6   4   8 51174.9 1141.12   2
   6   4  10 11274.0 685.453   2
  -6  -4  10 11385.6 835.500   2
  -4  -6 -10 11598.6 730.802   3
   4  -6  10 11212.5 911.622   2
  -6  -4  12 36784.3 1519.49   2
   6   4  12 34560.7 1245.48   2
   4  -6  12 36163.2 1643.32   2
  -4  -6 -12 35338.5 1248.17   3
   6   4  14 26102.3 1200.23   2
   4  -6  14 29148.1 1565.07   2
  -6  -4  14 27597.6 1386.44   2
  -4  -6 -14 27336.5 1140.68   3
  -6   4 -16-146.600 1096.82   3
  -4  -6 -16 28.8874 416.526   3
   6   4  16-269.665 532.504   2
   4  -6  16 244.826 517.672   2
  -6  -4  16-505.545 537.046   2
   4  -6  18 1093.84 620.312   2
  -6  -4  18 807.898 526.551   2
   6   4  18 1341.47 564.867   2
  -6   4 -18 1589.43 1053.81   3
   4  -6  20 8728.97 1134.81   2
  -4   6  20 9815.59 1290.73   2
  -6   4 -20 8919.05 681.659   6
  -6   4 -20 7738.65 554.578   4
  -4  -6 -20 9345.31 636.729   6
  -4  -6 -20 8922.32 547.694   4
   6   4  20 8152.46 921.275   2
  -6  -4  20 7855.35 982.400   2
  -6   4 -20 9298.88 1314.70   3
   6  -4 -22-852.919 463.897   6
  -6   4 -22-270.954 506.367   6
   4   6 -22-621.436 490.754   6
  -6   4 -22-214.684 428.060   4
   6   4  22-19.9305 677.391   2
  -6  -4  22 227.461 583.748   2
  -4   6  22-227.629 772.829   2
   4  -6  22 117.585 624.221   2
  -4  -6 -22-1202.94 520.864   6
  -6  -4  22 720.992 421.480   5
  -6   4 -22-486.225 1072.80   3
  -4   6  24 168.074 765.511   2
   4   6 -24-820.801 519.038   6
  -6  -4  24 150.694 640.926   2
  -6   4 -24-493.844 553.567   6
   6   4  24-240.241 687.104   2
  -6   4 -24 212.846 434.112   4
   6  -4 -24-173.695 490.755   6
  -4  -6 -24-663.789 523.115   6
   4  -6  24 132.711 720.725   2
  -6  -4  24-120.237 423.592   5
   6  -4 -26 832.515 505.079   6
   4   6 -26 1541.31 581.633   6
  -4  -6 -26 1655.69 565.806   6
  -6   4 -26 606.155 464.990   4
  -4   6  26 1294.58 1016.36   2
  -6  -4  26 2230.51 470.863   5
  -6   4 -26-3.75352 594.938   6
   4  -6  26 1097.71 768.606   2
  -6  -4  26 937.505 785.928   2
   6  -4 -28 1298.24 517.457   6
   4   6 -28-184.041 588.482   6
  -6   4 -28 931.060 443.966   4
  -6  -4  28-145.775 465.255   5
   4  -6  28 1316.23 821.881   2
  -4   6  28 1553.21 908.378   2
  -4  -6 -28 338.599 543.411   6
  -6  -4  28 911.695 756.599   2
  -6   4 -28 943.593 599.124   6
  -4   6  30-58.1309 1069.68   2
  -6  -4  30 200.853 843.163   2
  -6  -4  30 559.350 454.148   5
  -6   4 -30 123.223 579.347   6
  -4  -6 -30-102.722 526.288   6
   4   6 -30 637.508 576.140   6
  -6   4 -30-37.5133 435.706   4
   4  -6  30 38.2314 799.515   2
   4   6 -32 654.803 612.655   6
  -4  -6 -32-247.638 535.519   6
  -6  -4  32 78.1387 473.381   5
  -6   4 -32-669.118 587.270   6
  -6  -4  34-81.6519 478.572   5
  -6   4 -34 421.967 536.906   6
  -4  -6 -34-247.735 556.276   6
  -6   4 -36-234.165 530.067   6
  -6  -4  36-243.026 482.947   5
  -6   4 -38-274.850 532.811   6
  -6  -4  38-404.837 479.924   5
  -6   4 -40-385.401 496.604   6
   4  -6  40 123.106 470.237   5
  -6   4 -42 460.864 475.027   6
   4  -6  42 962.834 487.805   5
  -5   6 -43 557.452 418.740   6
  -5  -6  41-268.164 444.672   5
   6  -5  41-157.115 451.960   5
  -5   6 -41-227.369 474.831   6
  -5  -6  39-283.185 504.733   5
  -5   6 -39 544.298 503.596   6
  -5  -6  37 5498.79 634.039   5
  -6  -5 -37 4992.29 698.009   6
  -5   6 -37 3896.32 652.103   6
  -5   6 -35 805.269 578.031   6
  -5  -6  35-1010.16 527.348   5
  -6  -5 -35-496.706 555.870   6
  -5  -6  33 827.417 467.082   5
  -6  -5 -33-448.688 538.993   6
  -5   6 -33-1028.85 604.116   6
   6  -5  31 8891.71 1524.19   2
  -6  -5 -31 10547.5 878.171   6
  -6   5  31 11658.0 1911.58   2
  -5  -6  31 10520.7 1615.03   2
  -5   6 -31 13333.0 933.705   6
  -5  -6  31 14199.6 783.228   5
  -5  -6  29 533.165 817.060   2
  -5   6 -29 933.244 499.776   4
  -6   5  29 690.105 953.246   2
  -6  -5 -29 394.439 541.699   6
  -5  -6  29 230.369 444.896   5
   6  -5  29 137.769 826.211   2
  -6   5  27 774.186 887.204   2
  -5   6 -27 393.617 504.065   4
  -5  -6  27 514.826 764.978   2
  -6  -5 -27 682.750 522.784   6
   6  -5  27 452.436 755.018   2
  -5  -6  27-10.9666 423.550   5
  -5   6 -27-331.038 603.284   6
   5   6  25 27917.9 1924.54   2
  -6   5  25 33628.4 2482.55   2
  -5  -6  25 32958.6 943.847   5
  -6  -5 -25 33823.3 1140.14   6
  -5   6 -25 34537.5 1205.49   6
   6  -5  25 31461.3 2192.36   2
  -5  -6  25 27438.6 2037.06   2
  -5   6 -25 36567.7 1086.35   4
   5  -6 -25 34927.0 1110.03   6
  -5  -6  23 19994.0 1667.23   2
  -6  -5 -23 23431.1 787.598   4
  -6  -5 -23 21540.3 897.089   6
  -6   5  23 22977.7 1985.31   2
   5  -6 -23 24030.2 889.384   6
  -5   6 -23 22945.3 854.387   4
   5   6  23 19935.2 1538.47   2
   6  -5  23 21321.9 1778.61   2
  -5   6 -23 19998.9 1864.89   3
  -5   6 -23 22132.3 967.549   6
  -5   6 -21 1830.61 548.728   6
  -5   6 -21 1103.66 1151.57   3
   5   6  21 1164.52 659.058   2
  -5  -6  21 1972.34 773.845   2
   6  -5  21 2120.10 811.756   2
  -6  -5 -21 1951.48 539.047   6
   5  -6 -21 907.070 439.536   6
  -6  -5 -21 1802.43 428.999   4
  -6   5  21 2677.61 966.289   2
  -5   6 -21 3433.17 551.370   4
  -5   6 -19 28561.5 941.907   6
  -6  -5 -19 27182.5 866.494   6
   6  -5  19 29369.2 1802.45   2
  -6  -5 -19 27870.6 769.254   4
   5   6  19 27324.7 1519.88   2
  -5  -6  19 28609.4 884.801   7
  -5  -6  19 26578.0 1634.37   2
   5   6  17 39088.5 1710.57   2
  -6  -5 -17 39219.0 1628.39   3
   6  -5  17 39804.7 1956.25   2
  -5  -6  17 38785.6 1890.28   2
  -5  -6  15 36431.9 1739.28   2
  -6  -5 -15 37119.7 1555.20   3
   6  -5  15 36616.3 1787.38   2
   5   6  15 35375.7 1501.68   2
   6  -5  13 83177.2 2463.56   2
   5   6  13 78574.2 2047.05   2
  -6  -5 -13 82695.6 2140.07   3
  -5  -6  13 78434.4 2390.05   2
  -6  -5 -11 25244.3 1175.24   3
   6  -5  11 27144.6 1394.45   2
  -5  -6  11 27084.7 1315.29   2
  -6  -5  -9 110251. 2264.92   3
   6  -5   9 113563. 2656.39   2
  -5  -6   9 110020. 2428.48   2
  -6  -5  -7 302169. 3575.90   3
  -5  -6   7 306427. 3816.61   2
  -6   5   5 156978. 2243.92   3
  -5  -6   5 161731. 2566.89   2
  -6  -5  -3 85646.3 1864.11   3
  -5  -6   3 89122.7 1843.50   2
  -5  -6   3 87819.4 1815.71   3
  -5  -6   1 745582. 5036.69   3
  -6  -5  -1 739520. 5078.30   3
  -6  -5   1 775197. 5167.05   3
  -6  -5   1 770650. 4259.49   2
  -5  -6  -3 78606.1 1711.75   3
  -6  -5   3 80382.8 1719.63   3
  -6  -5   3 79131.4 1563.12   2
  -6  -5   5 164503. 2459.81   2
  -6  -5   5 163403. 2516.12   3
  -5  -6  -5 158180. 2456.37   3
  -5  -6  -7 353207. 3827.50   3
  -6  -5   7 353074. 3901.78   2
  -6  -5   9 104012. 2293.55   2
   6   5   9 104136. 1781.41   2
  -5  -6  -9 106127. 2159.49   3
   5  -6   9 109740. 2625.65   2
  -5  -6 -11 31005.7 1245.67   3
   6   5  11 29544.3 1097.73   2
  -6  -5  11 31110.6 1381.70   2
   5  -6  11 30687.7 1504.68   2
  -5  -6 -13 77433.3 2019.89   3
  -6  -5  13 74235.3 2231.37   2
   5  -6  13 76808.9 2429.98   2
   6   5  13 76367.4 1961.55   2
   6   5  15 23813.9 1268.46   2
  -6  -5  15 25807.9 1464.67   2
  -5  -6 -15 25904.1 1247.44   3
   5  -6  15 27513.4 1621.77   2
  -5  -6 -17 39370.4 1506.82   3
  -6  -5  17 38099.6 1852.00   2
   5  -6  17 41910.0 2042.58   2
   6   5  17 39083.7 1627.05   2
   6   5  19 29459.0 1515.73   2
   5  -6  19 24668.3 796.093   7
   5  -6  19 31860.2 1901.22   2
  -5  -6 -19 28672.7 893.489   6
  -6   5 -19 31233.3 970.123   6
  -6  -5  19 28636.5 756.874   5
  -6   5 -19 29141.1 2016.98   3
  -5  -6 -19 28488.1 758.600   4
  -6  -5  19 29196.4 1718.27   2
  -6   5 -21 2316.10 471.734   4
  -5  -6 -21 2894.17 452.820   4
   6  -5 -21 2190.32 488.989   6
   6   5  21 2367.35 750.598   2
  -6   5 -21 381.484 1021.74   3
   5  -6  21 2159.81 864.506   2
  -6   5 -21 3003.26 614.498   6
  -5   6  21 1219.15 832.514   2
  -6  -5  21 2015.58 731.362   2
  -5  -6 -21 2226.15 536.954   6
  -6  -5  21 3213.03 545.279   5
   5  -6  23 20304.7 1711.15   2
  -6  -5  23 22064.2 775.001   5
  -6   5 -23 19098.1 1877.35   3
   6   5  23 19731.9 1553.84   2
  -5   6  23 23814.3 2011.86   2
  -6   5 -23 19965.6 911.519   6
  -6  -5  23 19622.4 1624.59   2
   6  -5 -23 20903.9 843.329   6
  -5  -6 -23 22950.0 916.701   6
  -6   5 -23 22519.2 868.004   4
  -6  -5  25 26580.2 1995.75   2
   6  -5 -25 31011.4 1033.62   6
   5  -6  25 29019.7 2108.40   2
  -6   5 -25 31237.3 1016.85   4
  -5  -6 -25 30144.2 1094.49   6
  -6  -5  25 30427.1 934.162   5
  -6   5 -25 31669.9 1179.45   6
  -5   6  25 34401.6 2539.10   2
  -6   5 -27 729.184 562.813   6
  -5   6  27 1065.68 939.529   2
  -6  -5  27 290.621 424.935   5
  -6  -5  27 1259.24 782.823   2
  -6   5 -27 1670.35 497.885   4
  -5  -6 -27 735.582 526.716   6
   5  -6  27 450.080 792.162   2
  -6   5 -29 342.651 449.854   4
  -5   6  29 607.055 1005.61   2
  -6  -5  29 1011.73 453.645   5
  -6  -5  29 1186.48 831.588   2
  -5  -6 -29 1302.56 569.928   6
   5  -6  29-631.045 925.268   2
  -6   5 -29 2957.88 653.836   6
  -6   5 -31 8903.69 842.313   6
  -6   5 -31 10768.2 720.161   4
   5  -6  31 9191.33 1611.92   2
  -6  -5  31 11489.4 756.022   5
  -5   6  31 12195.6 1954.73   2
  -6  -5  31 8989.41 1510.18   2
  -5  -6 -31 11463.4 885.463   6
  -6   5 -33 377.195 561.966   6
  -6  -5  33-687.089 497.866   5
  -5  -6 -33-451.408 546.675   6
  -6   5 -35-1045.06 576.495   6
  -6  -5  35 240.756 488.529   5
  -5  -6 -35-164.516 512.166   6
  -6  -5  37 6217.63 622.690   5
  -6   5 -37 3336.34 629.342   6
  -6  -5  39 1024.13 480.601   5
   5  -6  39 1495.41 518.537   5
  -6   5 -39 267.884 492.563   6
   5  -6  41 213.494 458.079   5
  -6   5 -41-142.248 454.168   6
  -6   5 -43 508.224 443.289   6
   5  -6  43 202.556 421.403   5
  -6  -6   0 340988. 3566.28   3
  -6  -6   2 269806. 3196.55   3
  -6  -6  -2 271498. 3234.89   3
  -6  -6   2 264948. 2921.03   2
  -6  -6  -4 8381.73 650.453   3
  -6  -6   4 7097.70 603.488   2
  -6  -6   4 7427.50 618.972   3
  -6  -6   6 3678.11 519.264   2
  -6  -6  -6 3876.27 499.633   3
  -6   6   8 178260. 2140.08   3
  -6  -6   8 183260. 3034.40   2
  -6  -6  -8 187067. 2968.44   3
  -6  -6  10 54110.5 1808.08   2
  -6  -6 -10 50992.5 1625.40   3
   6  -6  10 52704.1 1940.81   2
  -6  -6 -12 9069.53 796.176   3
   6  -6  12 9489.43 946.967   2
  -6  -6  12 9206.20 880.236   2
   6   6  12 8505.70 709.134   2
   6   6  14 146229. 2791.14   2
  -6  -6 -14 150872. 2988.51   3
  -6  -6  14 143619. 3323.39   2
   6  -6  14 151164. 3547.17   2
  -6  -6  16 168990. 3805.25   2
   6  -6  16 169918. 3918.72   2
   6   6  16 172488. 3316.55   2
  -6   6 -18-664.169 495.332   6
  -6  -6  18 488.617 336.238   5
   6  -6  18 104.863 572.362   2
  -6  -6 -18-351.773 381.398   4
   6   6  18 322.953 496.574   2
  -6  -6  18 18.1331 478.946   2
  -6  -6 -18-376.290 454.588   6
   6  -6 -20 817.306 395.184   6
  -6   6 -20 1920.09 514.300   6
   6   6  20 1145.07 563.535   2
  -6  -6  20 686.597 566.383   2
  -6   6 -20 1515.10 415.826   4
  -6   6 -20 1484.36 1088.94   3
  -6  -6 -20 1393.63 468.406   6
  -6  -6 -20 1442.55 357.987   4
  -6  -6  20 1393.01 385.415   5
   6  -6  20 1887.33 747.010   2
   6  -6  22 42577.7 2366.47   2
  -6  -6 -22 44653.8 1180.91   6
  -6  -6  22 40473.0 2277.35   2
  -6   6 -22 43834.0 2659.24   3
   6   6  22 41398.8 2052.30   2
  -6  -6 -22 43903.7 1036.69   4
  -6   6 -22 45474.9 1090.87   4
  -6   6 -22 46438.8 1280.50   6
  -6  -6  22 42474.6 1037.01   5
  -6   6 -24 1526.55 574.536   6
  -6  -6 -24-953.202 532.292   6
  -6  -6  24-178.329 405.258   5
  -6  -6  24 511.550 673.817   2
  -6   6 -24-673.780 503.016   4
  -6   6  24-127.854 879.015   2
   6  -6  24 1143.50 836.487   2
  -6   6 -26 293.526 480.958   4
  -6  -6  26 270.960 437.094   5
  -6   6  26 357.249 987.355   2
  -6   6 -26 1284.85 639.037   6
   6  -6  26 45.5146 771.759   2
  -6  -6 -26 1066.92 570.275   6
  -6  -6  26 338.340 737.896   2
  -6  -6 -28 9614.06 777.814   6
  -6   6 -28 9903.62 820.536   6
   6  -6  28 9950.49 1503.37   2
  -6  -6  28 9344.17 1414.55   2
  -6  -6  28 10610.7 650.377   5
  -6   6  28 12149.8 1796.47   2
  -6   6 -28 12246.6 732.360   4
  -6   6 -30 6685.74 781.876   6
  -6  -6 -30 7869.11 798.858   6
  -6  -6  30 6741.08 1419.47   2
  -6  -6  30 7889.90 664.361   5
  -6   6 -30 7559.35 673.479   4
  -6   6  30 7677.52 1686.72   2
   6  -6  30 6660.41 1402.56   2
  -6  -6  32-54.5860 444.968   5
  -6   6 -32-186.002 548.816   6
  -6  -6 -32-177.197 527.544   6
  -6   6 -34 182.339 550.451   6
  -6  -6  34 609.442 495.703   5
  -6  -6 -34 271.863 503.759   6
  -6   6 -36 1134.90 557.229   6
  -6  -6  36 2598.25 573.797   5
  -6  -6  38-49.9804 478.810   5
  -6   6 -38 991.670 530.553   6
  -6  -6  40 178.045 448.370   5
  -6   6 -40-80.4100 470.187   6
   6  -6  40 436.312 459.377   5
  -6   6 -42 109.895 446.433   6
   6  -6  42-81.8864 446.761   5
  -7   0   1 2178.57 462.907   3
  -7   0  -1 2976.69 522.765   3
  -7   0  -3 28417.7 1098.47   3
  -7   0   3 30243.6 977.928   3
  -7   0  -5 6893.56 709.584   3
   0  -7   5 7468.42 743.533   2
  -7   0   5 7817.11 593.732   3
  -7   0  -7 1625.17 527.184   3
   7   0   7 1316.52 398.741   2
   0  -7   7 1399.16 435.327   2
  -7   0   7 1774.85 366.071   3
   7   0   9 118616. 2189.63   2
   0  -7   9 113283. 2599.24   2
  -7   0  -9 116418. 2584.25   3
   7   0  11 261430. 3515.31   2
   0  -7  11 250940. 4016.57   2
  -7   0  13 247683. 4110.36   2
   7   0  13 258959. 3768.86   2
  -7   0 -13 256949. 4273.03   3
  -7   0 -15 123619. 3145.42   3
   0  -7  15 116841. 3028.52   2
  -7   0  15 118177. 3004.97   2
   7   0  15 124975. 2852.47   2
   0  -7  17 583.744 518.539   2
  -7   0 -17 475.948 675.660   3
  -7   0  17 136.219 483.407   2
   7   0  17 811.195 506.706   2
   7   0  19 130143. 3339.87   2
  -7   0 -19 125649. 1618.47   4
  -7   0 -19 133649. 3571.70   3
  -7   0 -19 122423. 1785.18   6
   0  -7  19 127044. 3548.49   2
   0  -7  19 124805. 1813.22   7
  -7   0  19 129816. 3592.18   2
   0  -7 -19 129301. 1739.66   6
  -7   0  21 501.210 380.469   5
   0   7 -21-99.0141 563.531   6
  -7   0 -21 983.770 475.674   6
   7   0  21 379.446 552.687   2
  -7   0 -21 1054.18 402.062   4
   0  -7  21 463.727 528.556   7
   0   7  21 1502.32 679.601   2
  -7   0 -21 1489.85 696.226   3
   0  -7 -21 863.847 460.112   6
  -7   0  21 1123.06 589.207   2
   0  -7  21 1166.75 597.931   2
  -7   0 -23 7038.59 587.496   4
  -7   0 -23 7645.48 782.371   6
   0  -7  23 8142.23 1209.43   2
   0  -7 -23 11930.8 824.205   6
  -7   0  23 8331.24 1255.10   2
  -7   0  23 7842.30 630.631   5
   0   7  23 7901.82 1307.38   2
   7   0  23 8348.63 1186.34   2
   0   7 -23 6973.10 689.776   6
   0   7 -25 24229.2 1016.00   6
   0  -7 -25 24043.4 970.963   6
   0  -7  25 20414.1 1767.75   2
  -7   0  25 22561.6 795.498   5
   7   0  25 23017.7 1817.08   2
  -7   0 -25 23203.7 861.683   4
  -7   0 -25 20368.8 1000.54   6
  -7   0  25 22648.6 1849.23   2
   0   7  25 24544.7 2040.03   2
   0  -7 -27-742.921 553.557   6
   0   7 -27-1432.60 630.731   6
   0  -7  27-132.126 704.271   2
  -7   0  27-724.898 471.586   5
  -7   0 -27-1947.24 605.296   6
  -7   0  27 145.707 735.368   2
   0   7  27 18.4608 874.867   2
  -7   0 -27-334.321 439.712   4
  -7   0  29 3541.96 1198.03   2
  -7   0 -29 3167.70 696.691   6
   0  -7 -29 2849.82 659.963   6
   0   7  29 2033.68 1087.18   2
  -7   0  29 3685.86 588.254   5
   0  -7  29 2133.73 1060.45   2
  -7   0 -29 3090.31 525.846   4
   0   7 -29 628.468 625.373   6
   0   7 -31 4428.32 694.501   6
   0   7  31 2764.80 1079.14   2
  -7   0 -31 4205.94 688.281   6
   0  -7  31 3542.22 1105.55   2
  -7   0  31 5711.22 1397.69   2
   0  -7 -31 3641.63 600.330   6
   0   7 -33 1814.66 675.139   6
  -7   0 -33 67.9334 541.605   6
   0  -7  35-986.228 507.283   5
  -7   0 -35-1229.14 587.870   6
   0   7 -35-774.024 600.806   6
  -7   0 -37 468.321 549.142   6
   0  -7  37 860.514 493.016   5
   0   7 -37 708.510 578.199   6
   0   7 -39-949.539 567.159   6
  -7   0 -39-294.183 516.313   6
   0  -7  39-583.878 506.154   5
  -7   0 -41-504.293 488.515   6
   7   0  41-61.0725 416.533   5
   0   7 -41-717.071 525.677   6
   0  -7  41-659.132 489.203   5
   0  -7  43 126.254 410.472   5
  -1   7 -42 49.3918 455.613   6
  -1  -7  42 407.571 445.776   5
   7  -1  42 519.423 428.637   5
  -1  -7  40-484.019 506.919   5
  -7  -1 -40-226.073 484.933   6
  -1   7 -40-753.894 558.050   6
  -7  -1 -38 88.9331 507.575   6
  -1  -7  38 30.3355 484.888   5
  -1   7 -38 765.015 555.252   6
  -1   7 -36-1024.85 595.082   6
  -1  -7  36 261.553 483.296   5
  -7  -1 -36 414.599 535.425   6
  -7  -1 -34-252.069 563.237   6
  -1  -7  34 803.028 454.567   5
  -1   7 -34 890.716 594.035   6
  -7  -1 -32 710.463 551.102   6
  -1   7 -32-476.583 576.628   6
   1   7  30 663.079 887.021   2
   1  -7 -30-1258.55 608.420   6
  -7  -1 -30 497.435 565.663   6
  -1  -7  30-246.923 845.492   2
  -1   7 -30-1011.86 616.406   6
  -7   1  30-261.657 918.278   2
  -7  -1 -28 5579.25 609.137   4
  -1  -7  28 2624.85 964.594   2
  -7   1  28 3213.89 1062.73   2
  -1   7 -28 3209.20 645.881   6
  -7  -1 -28 3371.26 632.556   6
   1   7  28 3082.97 1037.17   2
   1  -7 -28 4071.03 620.489   6
   1  -7 -26-1209.24 576.886   6
  -7  -1 -26-649.765 435.314   4
   1   7  26-1414.09 999.456   2
  -1   7 -26-1552.97 636.819   6
  -1  -7  26-1043.62 856.308   2
  -7   1  26-128.014 744.890   2
   7  -1  26-473.188 787.074   2
  -7  -1 -26-58.1961 541.880   6
  -7   1  24 7599.46 540.510   5
   1   7  24 10310.0 1413.90   2
   1  -7 -24 11585.8 756.498   6
  -7  -1 -24 8111.34 757.781   6
  -7   1  24 9625.08 1310.00   2
  -1  -7  24 8608.40 1241.29   2
   7  -1  24 8999.91 1234.90   2
  -1   7 -24 11336.3 818.828   6
  -7  -1 -24 9957.54 624.897   4
  -1  -7  22 3664.01 827.955   2
   7  -1  22 4901.49 865.994   2
  -7  -1 -22 3527.21 551.602   6
  -7   1  22 4267.63 953.772   2
   1   7  22 3631.68 846.752   2
  -7  -1 -22 3524.01 442.529   4
  -7   1  22 3281.86 404.230   5
   1  -7 -22 3446.28 493.000   6
  -1   7 -22 2879.55 496.060   6
  -7   1  20 15178.5 1412.29   2
   1   7  20 16185.7 1376.21   2
  -1  -7  20 15901.9 770.249   7
   7  -1  20 16422.6 1346.64   2
  -7  -1 -20 16051.5 787.503   6
  -1   7 -20 16556.9 799.626   6
  -7  -1 -20 15727.4 651.761   4
  -7  -1 -20 15566.1 1320.52   3
   1  -7 -20 16987.7 747.929   6
  -1  -7  20 14593.1 1315.33   2
  -1  -7  18 11050.2 1085.74   2
   7  -1  18 10924.8 1045.47   2
  -7  -1 -18 11164.5 1104.25   3
  -7   1  18 10740.3 1100.21   2
  -1  -7  16 2041.41 591.189   2
  -7  -1 -16 2514.69 709.372   3
   7  -1  16 2215.99 613.249   2
  -7   1  16 1668.88 575.025   2
   7  -1  14 3190.50 634.088   2
  -7  -1 -14 2720.16 725.839   3
  -7   1  14 2103.66 568.044   2
  -1  -7  14 2295.58 582.070   2
  -7  -1 -12 70203.9 2196.54   3
   7  -1  12 69462.3 1984.37   2
  -1  -7  12 65444.1 2116.45   2
  -7   1  10 22522.5 821.023   3
  -7  -1 -10 27136.8 1308.33   3
   7  -1  10 25619.2 1166.46   2
  -1  -7  10 25268.4 1272.42   2
  -7  -1  -8 11005.8 833.855   3
  -7   1   8 11033.8 615.966   3
  -1  -7   8 10556.7 852.740   2
   7  -1   8 11344.7 729.130   2
  -1  -7   6 13551.6 877.523   2
  -7   1   6 13154.2 681.772   3
  -7  -1  -6 12754.4 854.169   3
  -1  -7   4 96740.9 2088.17   2
  -7   1   4 96722.8 1708.99   3
  -7  -1  -4 100299. 2019.58   3
  -7  -1  -2 200067. 2694.11   3
  -7   1   2 200357. 2518.25   3
  -7  -1   0 274850. 3038.87   3
  -7   1   0 287635. 3098.30   3
  -7  -1   2 185875. 2430.16   3
  -7   1  -2 200738. 2778.52   3
  -7   1  -4 71728.9 1812.07   3
  -7  -1   4 68940.0 1471.90   3
  -7  -1   6 11862.4 667.742   3
   1  -7   6 11694.4 850.712   2
  -7   1  -6 12352.5 931.087   3
  -7  -1   8 14624.4 714.864   3
  -7   1  -8 13906.8 984.894   3
   7   1   8 14466.0 744.462   2
   1  -7   8 14971.9 965.189   2
   1  -7  10 22498.6 1271.35   2
   7   1  10 23742.2 1014.15   2
  -7   1 -10 25514.7 1377.11   3
  -7  -1  10 23448.9 1202.65   2
   1  -7  12 68568.4 2232.91   2
  -7  -1  12 70412.4 2139.48   2
  -7   1 -12 76381.6 2396.68   3
   7   1  12 75380.8 1891.63   2
  -7  -1  14 2911.76 633.304   2
  -7   1 -14 3231.08 857.695   3
   7   1  14 3372.39 633.793   2
   1  -7  14 2869.88 651.345   2
   1  -7  16 2300.12 594.959   2
  -7  -1  16 2404.18 587.828   2
   7   1  16 2858.36 606.319   2
  -7   1 -16 1941.51 754.139   3
  -7  -1  18 11238.4 1110.03   2
  -7   1 -18 11229.9 1227.69   3
   1  -7  18 10994.6 1130.09   2
   7   1  18 12008.0 1046.18   2
   1  -7  20 13317.6 1289.51   2
  -7   1 -20 14634.0 655.966   4
  -7   1 -20 14850.3 771.556   6
   1  -7  20 14308.1 762.167   7
  -7   1 -20 14573.9 1380.28   3
  -1  -7 -20 15240.5 716.543   6
   1   7 -20 13397.4 701.086   6
   7   1  20 13479.6 1156.22   2
  -7  -1  20 12021.8 1210.51   2
  -1   7  20 14744.0 1422.87   2
  -7  -1  22 2797.45 360.771   5
  -1  -7 -22 2486.17 448.459   6
  -7  -1  22 3185.35 800.945   2
   1   7 -22 1927.50 512.867   6
  -7   1 -22 3039.40 540.828   6
  -1   7  22 3234.11 863.643   2
   7   1  22 4140.19 800.482   2
  -7   1 -22 2915.41 402.231   4
   1  -7  22 3408.01 789.193   2
   1  -7  24 10163.0 1313.30   2
  -1  -7 -24 11286.8 751.661   6
  -1   7  24 10862.7 1460.12   2
  -7   1 -24 10243.8 805.306   6
   7   1  24 10110.7 1258.24   2
  -7  -1  24 9299.31 1261.96   2
  -7  -1  24 9908.00 615.433   5
  -7   1 -24 9479.26 620.929   4
   1   7 -24 9844.38 802.929   6
  -7  -1  26-1184.76 499.076   5
  -7   1 -26-164.984 425.989   4
   1  -7  26-336.978 782.110   2
  -1   7  26-223.245 899.567   2
  -7   1 -26-182.688 558.999   6
   1   7 -26-1157.92 620.046   6
  -7  -1  26-226.618 712.603   2
  -1   7  28 5168.70 1271.93   2
  -7   1 -28 4144.70 667.964   6
   1  -7  28 5245.55 1182.72   2
  -7   1 -28 4822.17 545.637   4
  -7  -1  28 3485.08 1055.05   2
  -1  -7 -28 4301.75 642.083   6
   1   7 -28 4529.09 695.288   6
  -7  -1  28 6208.64 579.563   5
  -7  -1  30-476.124 466.322   5
   1   7 -30 188.877 574.159   6
  -7   1 -30-767.507 592.909   6
  -7   1 -30-157.464 408.046   4
  -1   7  30-898.934 1091.18   2
   1  -7  30-341.629 902.272   2
  -1  -7 -30-1532.50 591.655   6
  -7  -1  30-269.832 924.434   2
   1   7 -32 46.2063 580.295   6
  -1  -7 -32 337.427 529.229   6
  -7  -1  32 259.020 468.628   5
  -7   1 -32 759.555 569.633   6
   1   7 -34 1404.44 616.919   6
  -7   1 -34 762.465 550.717   6
  -7   1 -36-499.067 554.697   6
   1  -7  36 65.8746 472.799   5
  -7   1 -38-981.092 563.973   6
   1   7 -38 459.861 582.159   6
   1  -7  38 82.9707 480.827   5
  -7   1 -40-122.914 483.192   6
   1   7 -40-247.380 534.350   6
   1  -7  40-213.227 465.421   5
  -7   1 -42-501.119 473.367   6
   1  -7  42-150.882 453.547   5
  -2   7 -41-764.374 532.291   6
  -2  -7  41-50.3691 451.133   5
   7  -2  41-899.338 478.907   5
  -2   7 -39-211.766 508.917   6
  -2  -7  39 47.7823 480.691   5
  -7  -2 -39-296.767 518.928   6
  -7  -2 -37-133.598 531.726   6
  -2   7 -37-491.549 551.978   6
  -2  -7  37-50.2158 483.105   5
  -2   7 -35-383.602 581.885   6
  -2  -7  35 772.651 496.112   5
  -7  -2 -35 1297.71 589.377   6
  -7  -2 -33 337.497 543.297   6
  -2   7 -33 769.661 577.515   6
  -2  -7  33-683.141 480.135   5
  -7   2  31 385.911 949.252   2
  -7  -2 -31 838.010 540.292   6
  -2  -7  31-240.976 926.499   2
  -2   7 -31 312.848 594.707   6
  -7   2  29-103.450 925.461   2
  -2  -7  29-182.861 830.337   2
  -2   7 -29 951.925 615.477   6
   2   7  29 1353.15 913.526   2
   2  -7 -29 2569.94 583.978   6
  -7  -2 -29 161.900 566.962   6
   7  -2  27 471.534 763.301   2
  -7  -2 -27-1965.62 617.184   6
   2  -7 -27-468.016 512.105   6
  -7  -2 -27-99.3913 404.412   4
   2   7  27-1292.32 1011.94   2
  -7   2  27-479.013 868.770   2
  -2  -7  27-466.833 855.418   2
   2   7  25-554.833 806.257   2
  -7  -2 -25-103.753 541.028   6
  -2  -7  25-433.106 715.263   2
  -7  -2 -25-325.220 407.911   4
  -2   7 -25-15.9297 552.341   6
  -7   2  25-246.963 765.212   2
   7  -2  25-591.066 829.922   2
   2  -7 -25 550.667 508.694   6
   7  -2  23 9494.15 1228.21   2
  -7  -2 -23 10587.4 631.808   4
   2   7  23 11696.5 1369.63   2
  -7  -2 -23 10365.1 705.125   6
  -2   7 -23 8787.83 751.473   6
  -2  -7  23 9739.97 1258.69   2
  -7   2  23 10767.6 1351.64   2
   2  -7 -23 12202.8 750.367   6
  -7  -2 -21 1711.77 378.138   4
  -2   7 -21 693.868 503.865   6
  -7   2  21 1912.57 740.975   2
   2   7  21 1432.01 642.024   2
   7  -2  21 1601.53 665.610   2
   2  -7 -21 1031.93 442.886   6
  -7  -2 -21 1241.13 469.774   6
  -2  -7  21 531.320 509.322   7
  -2  -7  21 848.430 546.012   2
  -2  -7  19 7751.37 634.383   7
  -7  -2 -19 6556.28 568.549   6
   7  -2  19 8178.73 1007.11   2
  -7  -2 -19 7041.06 475.054   4
  -7  -2 -19 8681.35 1008.49   3
  -7   2  19 7838.91 1030.26   2
   2   7  19 7874.04 980.472   2
  -2   7 -19 6859.52 612.246   6
  -2  -7  19 7604.56 940.953   2
  -2  -7  17 1090.67 636.039   2
   7  -2  17 2204.04 684.093   2
  -7  -2 -17 1849.38 727.214   3
  -7   2  17 1815.66 709.376   2
   7  -2  15 7722.81 851.979   2
  -2  -7  15 6255.19 811.524   2
  -7  -2 -15 7650.34 898.585   3
  -2  -7  13 4002.70 668.449   2
  -7  -2 -13 4660.84 750.321   3
   7  -2  13 4802.68 730.062   2
  -7  -2 -11 26568.3 1321.72   3
  -2  -7  11 25420.6 1329.45   2
   7  -2  11 26133.9 1267.72   2
  -7   2   9 9370.22 577.183   3
  -7  -2  -9 12620.5 882.661   3
  -2  -7   9 11334.8 889.141   2
   7  -2   9 11704.6 848.146   2
  -7  -2  -7 3656.39 540.594   3
  -7   2   7 3065.87 414.486   3
  -2  -7   7 2871.73 542.828   2
  -2  -7   5 141206. 2531.98   2
  -7   2   5 141995. 2018.59   3
  -7  -2  -5 144226. 2470.49   3
  -7  -2  -3 126766. 2175.39   3
  -7   2   3 125492. 1991.07   3
  -2  -7   3 121993. 2273.97   2
  -7   2   1 30014.8 1074.79   3
  -7  -2  -1 26957.5 1000.94   3
  -7  -2   1 18331.3 830.327   3
  -7   2  -1 18881.6 928.655   3
  -7  -2   1 19721.6 607.781   2
  -7  -2   3 133533. 2098.24   3
  -7   2  -3 137367. 2462.42   3
  -7  -2   3 139108. 1860.72   2
  -7  -2   5 133019. 2100.16   2
  -7  -2   5 131842. 2135.86   3
  -7   2  -5 136482. 2661.70   3
   2  -7   7 8429.26 777.544   2
  -7   2  -7 9637.70 899.342   3
  -7  -2   7 8525.37 664.425   2
  -7  -2   7 8666.58 601.474   3
  -2  -7  -7 8323.08 571.309   3
   7   2   7 9742.22 527.796   2
   2  -7   9 14734.7 997.041   2
  -7  -2   9 15489.8 919.953   2
  -7   2  -9 13945.8 1105.84   3
  -2  -7  -9 13465.7 721.632   3
  -7  -2   9 15059.9 783.781   3
   7   2   9 16086.2 757.118   2
   7   2  11 33349.9 1196.73   2
   2  -7  11 32025.3 1548.42   2
  -7  -2  11 32334.0 1405.16   2
  -2  -7 -11 29966.7 1061.28   3
  -7   2 -11 32744.5 1697.52   3
   7   2  13 5161.57 602.125   2
  -7   2 -13 4809.25 942.073   3
  -7  -2  13 5678.45 744.049   2
   2  -7  13 5607.42 772.752   2
   7   2  15 9078.47 844.512   2
  -7   2 -15 8191.89 1162.89   3
   2  -7  15 8102.01 937.405   2
  -7  -2  15 8061.84 875.297   2
  -7   2 -17 1575.89 921.155   3
  -7  -2  17 1555.45 610.809   2
   2  -7  17 2329.32 683.765   2
   7   2  17 2850.13 667.163   2
  -2  -7 -19 6181.84 541.869   6
  -7   2 -19 5485.18 558.013   6
  -7  -2  19 5489.63 843.392   2
   2  -7  19 6448.17 971.144   2
  -7   2 -19 7069.25 1119.57   3
   2  -7  19 6082.67 598.837   7
   7   2  19 6715.51 842.210   2
  -7   2 -19 5927.40 488.608   4
   2  -7  21 1401.00 503.824   7
   7   2  21 2008.27 672.165   2
   2  -7  21 973.389 630.737   2
  -7   2 -21 1581.91 413.420   4
   2   7 -21 457.189 501.411   6
  -2   7  21 1715.43 779.763   2
  -7  -2  21 1842.70 678.658   2
  -2  -7 -21 760.931 471.665   6
  -7   2 -21 1216.48 762.622   3
  -7  -2  21 1288.45 358.986   5
  -7   2 -21 698.748 480.393   6
   7   2  23 8987.07 1117.65   2
   2  -7  23 9097.10 1252.61   2
  -7  -2  23 8259.84 1127.22   2
  -2   7  23 10730.6 1442.22   2
  -7  -2  23 10439.6 600.154   5
  -7   2 -23 9298.09 605.776   4
   2   7 -23 8686.44 681.016   6
  -2  -7 -23 9863.16 713.216   6
  -7   2 -23 9151.21 753.280   6
  -7   2 -25-212.661 582.288   6
  -7  -2  25 378.036 413.932   5
   2  -7  25-203.770 799.018   2
  -7   2 -25-61.7570 431.879   4
  -7  -2  25 154.257 730.100   2
  -2  -7 -25 855.290 493.176   6
  -2   7  25-648.289 938.524   2
   2   7 -25-115.127 575.004   6
  -7  -2  27-163.330 806.228   2
  -7   2 -27-1680.95 643.260   6
   2  -7  27-85.0922 787.603   2
  -7   2 -27 93.2523 413.835   4
  -2   7  27-555.862 948.543   2
  -2  -7 -27-1572.20 604.487   6
  -7  -2  27-701.548 478.373   5
  -7   2 -29 162.726 428.770   4
  -7  -2  29 1037.22 495.641   5
  -2  -7 -29 782.589 568.820   6
  -2   7  29 1828.94 1172.33   2
  -7   2 -29 717.066 594.567   6
  -7  -2  29 688.959 875.560   2
   2   7 -29 264.074 579.826   6
   2  -7  29 690.944 826.037   2
  -2  -7 -31 54.0182 553.865   6
  -2   7  31-131.054 1039.91   2
   2   7 -31-630.268 629.486   6
   2  -7  31 831.079 877.703   2
  -7  -2  31-84.6363 505.678   5
  -7  -2  31-292.942 956.119   2
  -7   2 -31 262.416 558.124   6
  -7  -2  33 607.653 503.095   5
   2   7 -33-593.686 628.642   6
  -2  -7 -33 831.198 563.083   6
  -7   2 -33 501.152 580.269   6
   2   7 -35 137.948 576.542   6
  -7  -2  35 539.159 502.065   5
  -7   2 -35 163.187 528.687   6
  -7   2 -37 40.5783 512.478   6
   2   7 -37 743.899 584.887   6
   2  -7  37-712.884 505.041   5
  -7   2 -39-253.492 503.069   6
   2  -7  39 160.475 471.435   5
  -7   2 -41 94.0492 460.016   6
   2  -7  41 184.935 461.616   5
   2  -7  43-36.3550 419.819   5
  -3   7 -42-44.6773 461.640   6
  -3  -7  42 227.166 431.779   5
   7  -3  42-137.008 426.170   5
  -3  -7  40 297.721 469.439   5
  -3   7 -40-1035.31 548.013   6
  -7  -3 -38 843.459 566.095   6
  -3  -7  38 1090.62 524.378   5
  -3   7 -38 1282.46 559.328   6
  -3  -7  36 77.0572 479.837   5
  -3   7 -36 1436.81 587.388   6
  -7  -3 -36-213.633 533.193   6
  -3  -7  34 1103.15 491.791   5
  -7  -3 -34 1281.98 583.385   6
  -3   7 -34 887.583 574.413   6
  -3  -7  32 1848.03 481.687   5
  -7  -3 -32 1213.04 588.980   6
  -3   7 -32 863.125 596.264   6
  -7   3  30 6680.32 1439.62   2
  -7  -3 -30 6985.84 765.325   6
  -3  -7  30 7458.87 627.729   5
  -3  -7  30 6460.82 1381.82   2
  -3   7 -30 7638.74 779.658   6
  -3  -7  28 8603.66 1354.18   2
  -3   7 -28 9675.95 854.553   6
   7  -3  28 8755.56 1391.66   2
  -7  -3 -28 10710.5 825.954   6
  -7   3  28 8978.10 1598.69   2
  -7  -3 -26-325.339 426.077   4
  -3   7 -26-1732.18 589.021   6
   3   7  26-434.438 883.059   2
  -3  -7  26-694.101 832.204   2
  -7   3  26 252.775 778.979   2
   3  -7 -26 130.954 480.662   6
   7  -3  26 115.329 741.046   2
  -7  -3 -26 25.3280 513.627   6
  -7  -3 -24 25723.1 868.547   4
  -7  -3 -24 24506.3 992.058   6
   3   7  24 23384.6 1817.99   2
   3  -7 -24 23948.7 986.047   6
   7  -3  24 22450.6 1823.67   2
  -7   3  24 23274.3 2038.42   2
  -3  -7  24 19500.2 1745.10   2
  -3   7 -24 18931.0 904.988   6
  -3   7 -24 21991.6 936.277   4
  -7  -3 -22 1993.34 500.756   6
  -3  -7  22 2437.76 771.432   2
  -3   7 -22 605.385 490.286   4
  -3   7 -22 1697.06 490.949   6
   7  -3  22 2521.57 799.451   2
   3   7  22 2343.99 772.199   2
  -7   3  22 1425.93 802.266   2
  -7  -3 -22 1130.57 379.746   4
   3  -7 -22 1562.49 453.613   6
  -7  -3 -20 1352.70 458.397   6
  -3   7 -20 1379.03 501.234   6
   7  -3  20 1800.03 732.888   2
   3   7  20 1295.76 668.778   2
  -7   3  20 1758.51 741.712   2
  -3  -7  20 1598.79 659.593   2
   3  -7 -20 1834.27 430.886   6
  -7  -3 -20 1943.58 392.379   4
  -3  -7  20 1397.43 519.699   7
   7  -3  18 7910.49 1034.47   2
  -7  -3 -18 7324.06 952.160   3
   3   7  18 7046.08 932.532   2
  -3  -7  18 6473.23 932.524   2
  -7   3  18 8553.87 1109.62   2
  -7  -3 -16 8214.25 946.502   3
  -3  -7  16 8224.89 929.749   2
   7  -3  16 9956.49 1025.92   2
  -7  -3 -14 12521.8 1024.30   3
  -3  -7  14 11719.1 1050.90   2
   7  -3  14 13243.7 1085.65   2
  -3  -7  12 26660.6 1377.44   2
   7  -3  12 28045.2 1377.72   2
  -7  -3 -12 26714.0 1331.45   3
   7  -3  10 8869.75 845.397   2
  -3  -7  10 9238.42 824.884   2
  -7   3  10 6407.99 443.360   3
  -7  -3 -10 9381.86 829.272   3
  -7   3   8 2776.09 378.663   3
  -3  -7   8 2611.76 514.044   2
  -7  -3  -8 2898.61 527.317   3
  -7   3   6 509940. 3848.71   3
  -3  -7   6 519210. 5071.04   2
  -7  -3  -6 520149. 4824.30   3
  -7   3   4 280968. 2933.16   3
  -7  -3  -4 277791. 3330.03   3
  -3  -7   4 280208. 3542.33   2
  -7   3   2 7066.44 651.741   3
  -7  -3  -2 8418.58 685.133   3
  -7  -3   0 370850. 3606.80   3
  -7   3   0 386469. 3917.47   3
  -3  -7  -2 6662.26 581.142   3
  -7  -3   2 8167.30 665.845   3
  -7   3  -2 8734.68 848.317   3
  -7  -3   2 7366.37 481.439   2
  -7  -3   4 331276. 3418.43   3
  -3  -7  -4 345722. 3396.91   3
  -7   3  -4 341248. 4148.56   3
  -7  -3   4 330318. 3145.98   2
  -3  -7  -6 505542. 4070.99   3
  -7  -3   6 500762. 4341.79   2
  -7   3  -8 2859.80 795.668   3
  -7  -3   8 1515.59 382.959   3
  -7  -3   8 1472.02 436.913   2
  -3  -7  -8 1383.01 370.676   3
   7   3   8 1524.40 316.762   2
   3  -7   8 1498.39 502.124   2
  -7   3 -10 11567.6 1184.69   3
  -7  -3  10 11090.9 896.762   2
  -3  -7 -10 10804.2 701.243   3
   7   3  10 11891.1 728.050   2
   3  -7  10 10753.3 919.172   2
  -3  -7 -12 30473.7 1086.69   3
  -7  -3  12 30465.3 1420.64   2
   3  -7  12 30414.7 1542.97   2
  -7   3 -12 32943.6 1832.33   3
   7   3  12 32295.7 1193.28   2
   7   3  14 14696.4 951.937   2
  -7   3 -14 15069.4 1458.64   3
  -3  -7 -14 13308.1 769.748   3
  -7  -3  14 13607.2 1050.54   2
   3  -7  14 12817.4 1111.83   2
   7   3  16 8343.00 836.033   2
  -7   3 -16 8188.41 1241.27   3
   3  -7  16 8569.82 1032.89   2
  -7  -3  16 7197.70 879.157   2
  -7   3 -18 10351.7 1394.50   3
   3  -7  18 11553.3 1249.34   2
  -7  -3  18 11117.4 1111.81   2
   7   3  18 10754.1 1020.66   2
  -7   3 -20 1036.09 471.292   6
   3  -7  20 2241.41 739.510   2
  -3  -7 -20 2099.72 460.754   6
  -7  -3  20 1795.28 634.652   2
   3  -7  20 2349.01 515.617   7
  -7   3 -20 1570.13 905.171   3
   7   3  20 1858.85 636.281   2
  -7  -3  20 1550.43 356.959   5
  -7   3 -20 1234.10 387.984   4
  -3  -7 -22 1498.63 445.557   6
   7   3  22 2328.71 713.089   2
  -7   3 -22 2409.42 435.960   4
  -3   7  22 2757.15 892.288   2
  -7   3 -22 2738.39 975.746   3
   3  -7  22 2321.20 759.721   2
  -7   3 -22 1761.14 514.684   6
  -7  -3  22 2543.07 405.386   5
   3   7 -22 1542.47 476.245   6
  -7  -3  22 2496.40 754.568   2
   3   7 -24 17872.5 879.387   6
  -3  -7 -24 23987.1 1017.91   6
  -7   3 -24 21488.8 838.516   4
  -7  -3  24 24020.2 846.275   5
   3  -7  24 21432.8 1869.82   2
  -7   3 -24 18655.1 1002.78   6
  -7  -3  24 18797.4 1701.14   2
  -3   7  24 20556.9 1949.51   2
  -7   3 -26-583.713 462.538   4
  -3  -7 -26-619.162 534.891   6
  -7  -3  26-216.335 470.294   5
  -7  -3  26 59.0712 740.382   2
  -3   7  26-732.708 1062.14   2
   3  -7  26-906.204 833.065   2
  -7   3 -26-770.207 601.791   6
  -7   3 -28 9433.72 850.368   6
  -7   3 -28 7446.53 623.722   4
   3  -7  28 7208.88 1340.04   2
  -3   7  28 7763.05 1542.80   2
  -3  -7 -28 9694.73 838.135   6
  -7  -3  28 9352.81 667.549   5
   3   7 -28 9522.72 815.365   6
  -7  -3  28 7492.00 1315.12   2
  -7  -3  30 7028.87 628.599   5
  -7   3 -30 6446.80 613.672   4
   3  -7  30 6464.69 1331.90   2
  -7   3 -30 7130.47 786.688   6
  -3  -7 -30 7413.93 771.069   6
   3   7 -30 7583.99 778.571   6
  -3   7  30 6604.25 1509.01   2
  -7  -3  30 7383.94 1444.51   2
  -3  -7 -32 1402.74 543.198   6
   3   7 -32 1034.16 602.525   6
  -7  -3  32 1576.29 494.623   5
  -7   3 -32 1475.95 604.970   6
  -7   3 -34 1678.05 595.480   6
  -7  -3  34 1947.08 529.808   5
   3   7 -34 2722.91 695.582   6
  -7   3 -36-64.1312 537.683   6
   3   7 -36 209.015 588.398   6
  -7  -3  36 1323.14 484.947   5
   3  -7  38 2234.34 537.516   5
  -7   3 -38 1660.54 567.975   6
  -7   3 -40 825.924 487.454   6
   3  -7  40 45.5008 457.215   5
  -7   3 -42 307.936 444.069   6
   3  -7  42 294.402 464.829   5
  -4   7 -41-108.951 480.129   6
  -4  -7  41 676.005 460.677   5
   7  -4  41-185.129 456.169   5
  -4   7 -39 397.356 502.906   6
  -4  -7  39-347.161 492.478   5
  -4   7 -37 1082.99 543.530   6
  -7  -4 -37-122.301 527.094   6
  -4  -7  37 561.331 483.145   5
  -4  -7  35-335.411 493.761   5
  -7  -4 -35-592.805 550.656   6
  -4   7 -35-33.1654 555.619   6
  -4   7 -33 313.411 558.410   6
  -7  -4 -33-273.284 545.598   6
  -4  -7  33 712.198 487.476   5
  -7  -4 -31-725.086 564.130   6
  -4   7 -31 167.239 587.630   6
  -4  -7  31-430.105 917.966   2
  -7   4  31 525.870 1021.46   2
  -4  -7  31 84.4546 444.734   5
  -4  -7  29 2275.65 1027.92   2
  -7   4  29 1864.30 1123.88   2
   7  -4  29 1485.00 912.725   2
  -4   7 -29 3188.85 690.410   6
  -7  -4 -29 929.706 566.080   6
  -4  -7  29 1620.04 474.766   5
  -4   7 -27-396.619 540.054   4
  -4  -7  27 238.287 733.517   2
  -4   7 -27-985.505 609.517   6
  -7   4  27-1020.19 1020.79   2
  -7  -4 -27-194.042 545.452   6
   7  -4  27 648.799 765.526   2
  -4  -7  27-735.840 435.673   5
  -7  -4 -25 11973.6 662.949   4
  -4   7 -25 15715.4 806.483   4
   4   7  25 12811.8 1411.23   2
  -4  -7  25 11345.6 1363.23   2
  -7  -4 -25 11921.3 794.135   6
  -4   7 -25 12191.4 848.700   6
   7  -4  25 12568.5 1453.05   2
   4  -7 -25 13126.7 760.180   6
  -7   4  25 14246.7 1731.67   2
  -7  -4 -23 3603.89 485.818   4
  -4   7 -23 4093.86 562.021   4
   4  -7 -23 4008.69 584.359   6
  -4   7 -23 2387.59 605.167   6
  -4  -7  23 3094.75 866.064   2
  -7   4  23 4124.79 1083.37   2
  -7  -4 -23 2984.88 572.220   6
   4   7  23 4160.59 905.954   2
  -4   7 -23 4092.50 1414.39   3
   7  -4  23 3941.99 965.107   2
   4  -7 -21 14171.1 676.274   6
  -4  -7  21 12575.0 1264.20   2
  -7   4  21 15204.4 1533.93   2
  -7  -4 -21 14037.8 626.791   4
   7  -4  21 14123.5 1371.40   2
   4   7  21 14666.8 1285.49   2
  -4   7 -21 13830.9 642.156   4
  -7  -4 -21 13781.1 711.151   6
  -4   7 -21 14376.3 779.606   6
  -7  -4 -19 46311.5 1975.08   3
  -4  -7  19 47235.6 1134.01   7
  -4  -7  19 44392.9 2157.44   2
  -4   7 -19 47671.0 1212.99   6
  -7  -4 -19 45611.2 1144.30   6
  -7   4  19 51054.3 2489.18   2
   7  -4  19 49776.0 2265.27   2
  -7  -4 -19 46409.5 1028.30   4
   4   7  19 47370.5 2062.27   2
   4   7  17 6907.61 834.758   2
   7  -4  17 6571.11 927.072   2
  -4  -7  17 5555.92 806.956   2
  -7  -4 -17 6819.73 823.934   3
   7  -4  15 125707. 3165.13   2
  -7  -4 -15 126553. 2935.20   3
  -4  -7  15 119598. 3138.74   2
  -7  -4 -13 76820.4 2166.05   3
  -4  -7  13 75501.8 2346.30   2
   7  -4  13 78598.4 2379.60   2
  -4  -7  11 28778.8 1399.15   2
   7  -4  11 29512.0 1463.95   2
  -7  -4 -11 30007.1 1335.49   3
  -7   4   9 63233.3 1207.12   3
  -4  -7   9 63643.3 1956.01   2
  -7  -4  -9 64958.2 1854.71   3
  -7   4   7 72648.4 1435.44   3
  -4  -7   7 72245.9 1936.55   2
  -7  -4  -7 74439.0 1872.96   3
  -7  -4  -5 228463. 3140.62   3
  -4  -7   5 234679. 3350.89   2
  -7   4   5 231495. 2690.04   3
  -7  -4  -3 191605. 2726.32   3
  -7   4   3 185971. 2587.51   3
  -4  -7   3 185646. 2795.84   2
  -7   4   1 201637. 2906.04   3
  -7  -4  -1 206617. 2809.97   3
  -7  -4   1 205563. 2798.39   3
  -7  -4   1 203187. 1992.77   2
  -7  -4   3 199499. 2710.52   3
  -7  -4   3 197342. 2295.92   2
  -7  -4   5 208502. 2800.20   3
  -7  -4   5 212554. 2699.36   2
  -4  -7  -5 216819. 2756.43   3
  -4  -7  -7 71612.4 1643.77   3
  -7  -4   7 73073.6 1774.63   2
  -7  -4   7 72195.3 1716.96   3
   4  -7   9 73215.4 2236.92   2
   7   4   9 73099.2 1382.52   2
  -7  -4   9 72740.3 1925.82   2
  -4  -7  -9 70200.0 1669.43   3
  -7  -4  11 23888.8 1243.18   2
   7   4  11 23535.7 968.211   2
   4  -7  11 22567.6 1341.06   2
  -4  -7 -11 23546.9 999.513   3
   4  -7  13 77375.8 2440.97   2
   7   4  13 78155.4 1853.53   2
  -4  -7 -13 77956.3 1817.24   3
  -7  -4  13 76737.5 2281.01   2
  -7  -4  15 112558. 2905.45   2
   4  -7  15 112299. 3140.46   2
   7   4  15 120286. 2578.15   2
  -4  -7 -15 106155. 2226.02   3
  -7   4 -15 115458. 3563.41   3
   4  -7  17 9177.24 1049.48   2
  -7   4 -17 8651.74 1266.66   3
  -7  -4  17 7352.18 863.155   2
   7   4  17 8504.96 821.015   2
   4  -7  19 46945.6 1116.26   7
   4  -7  19 56446.5 2546.44   2
  -7   4 -19 54372.7 1282.30   6
  -7   4 -19 53847.8 2664.90   3
  -7   4 -19 50456.0 1057.61   4
   7   4  19 56926.6 2155.43   2
  -4  -7 -19 51852.2 1183.59   6
  -7  -4  19 50861.3 2251.33   2
  -7  -4  19 49663.0 994.429   5
  -7   4 -21 11666.3 633.214   4
  -4  -7 -21 12301.5 666.077   6
  -7   4 -21 11297.6 728.569   6
   4  -7  21 10942.4 1254.05   2
   4   7 -21 9389.19 596.068   6
  -4   7  21 13494.4 1490.19   2
  -7  -4  21 10326.5 1131.08   2
   7   4  21 12175.0 1133.91   2
  -7  -4  21 12244.1 570.606   5
  -7   4 -21 11281.5 1484.41   3
  -7   4 -23 5482.27 581.818   4
  -4   7  23 5804.11 1221.17   2
   7  -4 -23 3398.13 534.192   6
  -7  -4  23 5145.69 1037.76   2
  -7  -4  23 5215.86 516.517   5
  -7   4 -23 2451.98 620.554   6
  -4  -7 -23 3811.94 571.371   6
   4   7 -23 4723.43 664.507   6
   4  -7  23 5255.31 1055.60   2
  -4   7  25 14781.4 1801.92   2
   4   7 -25 13619.6 833.142   6
  -7  -4  25 14683.7 720.991   5
  -4  -7 -25 13318.3 805.692   6
   4  -7  25 12986.5 1540.65   2
  -7   4 -25 15011.6 906.339   6
  -7   4 -25 13606.6 723.676   4
  -7  -4  25 13724.9 1507.02   2
   7  -4 -25 12752.9 737.752   6
  -7   4 -27-384.357 466.009   4
  -4  -7 -27-828.175 553.556   6
   4   7 -27-1532.68 632.519   6
  -7  -4  27-853.233 485.662   5
   4  -7  27-404.281 886.366   2
  -4   7  27-756.200 1101.77   2
  -7   4 -27 52.5283 577.329   6
  -7  -4  27-277.803 830.576   2
  -7  -4  29 1556.20 921.690   2
   4   7 -29 4032.08 702.060   6
   4  -7  29 2333.67 1052.21   2
  -4  -7 -29 2651.41 618.011   6
  -4   7  29 3900.28 1380.42   2
  -7   4 -29 2282.71 502.020   4
  -7  -4  29 2913.02 525.940   5
  -7   4 -29 3810.23 713.185   6
  -7   4 -31 727.892 452.690   4
   4   7 -31-1106.71 644.293   6
   4  -7  31-697.131 920.227   2
  -7  -4  31-308.709 1044.16   2
  -7  -4  31 703.694 458.646   5
  -7   4 -31 1470.79 759.612   6
  -4   7  31 942.308 1067.22   2
  -4  -7 -33 316.469 540.210   6
  -7   4 -33 75.7957 544.475   6
  -7  -4  33-60.2905 471.806   5
  -7  -4  35-246.187 465.605   5
  -7   4 -35-541.123 559.147   6
  -7  -4  37 1065.02 504.131   5
  -7   4 -37 63.4007 510.509   6
  -7   4 -39 630.899 501.031   6
   4  -7  39-296.960 472.820   5
  -7   4 -41-154.591 443.519   6
   4  -7  41-98.5678 454.092   5
   4  -7  43 228.285 422.189   5
  -7   4 -43 412.896 432.576   6
  -5   7 -42 192.175 439.015   6
  -5  -7  42-47.4111 400.227   5
   7  -5  42 743.117 460.904   5
  -5  -7  40-170.414 458.621   5
  -5   7 -40-61.3073 473.550   6
  -5   7 -38-114.003 489.991   6
  -5  -7  38-494.273 490.977   5
  -5  -7  36 427.494 490.333   5
  -7  -5 -36-52.3243 501.642   6
  -5   7 -36-72.8641 539.532   6
  -5   7 -34 684.726 583.885   6
  -5  -7  34 1198.16 482.358   5
  -7  -5 -34 664.856 532.774   6
  -7  -5 -32 233.779 523.873   6
  -5  -7  32 631.878 467.769   5
  -5   7 -32 213.390 540.666   6
  -5  -7  30-584.415 911.570   2
  -7   5  30 260.309 996.203   2
  -7  -5 -30-601.850 567.548   6
  -5   7 -30 347.606 526.099   4
  -5  -7  30 475.765 442.569   5
  -5   7 -30 334.330 572.337   6
  -5   7 -28 2301.51 552.990   4
  -5  -7  28 788.581 842.365   2
  -5   7 -28 1302.24 591.104   6
  -5  -7  28 2001.58 458.363   5
  -7   5  28 1892.15 1068.82   2
  -7  -5 -28 1572.81 565.340   6
   7  -5  28 1059.71 817.001   2
  -7   5  26 5217.98 1375.29   2
  -7  -5 -26 3621.34 605.658   6
  -5  -7  26 2802.13 488.533   5
  -5  -7  26 1584.56 844.833   2
  -5   7 -26 1848.34 527.649   4
  -5   7 -26 3345.27 657.807   6
   7  -5  26 3165.21 968.086   2
   5   7  24 1623.23 734.193   2
  -7  -5 -24 3130.95 581.836   6
  -5  -7  24 2091.19 837.819   2
  -7   5  24 3015.77 1051.62   2
  -5  -7  24 3084.36 500.350   5
  -5   7 -24 4268.47 664.046   6
  -7  -5 -24 2382.46 439.418   4
  -5   7 -24 4781.39 636.716   4
   7  -5  24 3019.23 989.154   2
   5   7  22 854.415 700.576   2
  -5   7 -22-271.876 474.872   4
   7  -5  22 1376.15 756.187   2
  -5   7 -22 1671.95 1232.31   3
  -7  -5 -22 668.955 462.100   6
  -7  -5 -22-218.609 446.894   4
  -7   5  22 1744.94 840.491   2
  -5  -7  22 71.2419 687.222   2
  -5   7 -22-942.198 615.538   6
   5   7  20 17038.3 1344.14   2
  -5  -7  20 19653.8 848.977   7
  -7  -5 -20 19032.3 821.066   6
  -7  -5 -20 18112.5 696.224   4
  -7   5  20 18246.3 1657.46   2
  -5   7 -20 16611.7 708.079   4
  -5   7 -20 18688.1 841.864   6
   7  -5  20 17973.8 1514.34   2
  -5  -7  20 16088.8 1440.28   2
  -7  -5 -18 3264.47 412.254   4
  -5   7 -18 2706.66 492.618   6
   7  -5  18 3285.37 794.423   2
  -7  -5 -18 2850.47 486.838   6
   5   7  18 3304.78 759.618   2
  -7  -5 -18 3076.26 714.750   3
  -5  -7  18 3238.36 758.550   2
   7  -5  16-248.414 584.960   2
   5   7  16-129.650 527.961   2
  -5  -7  16-339.541 581.245   2
  -7  -5 -16 18.7053 552.361   3
  -7  -5 -14 4915.74 728.274   3
  -5  -7  14 3942.25 727.844   2
   7  -5  14 4336.72 810.611   2
   5   7  14 4450.82 709.896   2
   7  -5  12 21761.1 1352.78   2
  -7  -5 -12 20969.1 1210.23   3
  -5  -7  12 20320.5 1267.83   2
  -7  -5 -10 3529.09 580.483   3
  -7   5  10 2184.73 271.060   3
   7  -5  10 3361.35 676.469   2
  -5  -7  10 3465.07 602.026   2
  -7  -5  -8 46885.8 1536.86   3
  -7   5   8 46831.5 1126.72   3
  -5  -7   8 47251.5 1655.24   2
  -7   5   6 54740.6 1430.31   3
  -5  -7   6 54922.9 1683.00   2
  -7  -5  -6 56483.9 1663.24   3
  -5  -7   4 68487.1 1768.14   2
  -7   5   4 62455.5 1567.58   3
  -7  -5  -4 66647.5 1708.62   3
  -5  -7   2 76387.4 1765.08   3
  -7  -5  -2 78682.8 1858.85   3
  -5  -7   0 94338.2 1889.37   3
  -7  -5   0 92983.3 1904.99   3
  -7  -5   2 69613.1 1408.02   2
  -7  -5   2 69683.4 1686.39   3
  -5  -7  -4 92221.9 1886.37   3
  -7  -5   4 94196.4 1799.00   2
  -7  -5   6 54050.9 1563.48   3
  -7  -5   6 53298.9 1533.59   2
  -5  -7  -6 54258.6 1519.74   3
  -5  -7  -8 47773.9 1467.60   3
   7   5   8 48729.9 1032.01   2
  -7  -5   8 47470.4 1534.77   2
  -5  -7 -10 2189.25 453.712   3
  -7  -5  10 2402.20 509.333   2
   5  -7  10 2677.40 624.189   2
  -5   7  10 1324.58 184.308   3
   7   5  10 2484.40 398.701   2
   7   5  12 23494.5 1049.40   2
  -7  -5  12 24062.9 1290.26   2
   5  -7  12 23130.3 1430.57   2
  -5  -7 -12 24694.5 1170.61   3
  -7  -5  14 4555.80 726.686   2
   5  -7  14 3644.14 754.190   2
   7   5  14 5363.27 682.505   2
  -5  -7 -14 5144.94 669.603   3
   5  -7  16 169.294 536.923   2
  -5  -7 -16-168.892 451.541   3
  -7  -5  16-332.275 534.507   2
   7   5  16 27.0429 467.686   2
  -7   5 -18 1869.90 1022.15   3
  -7   5 -18 2221.76 507.840   6
   5  -7  18 2638.85 771.226   2
  -5  -7 -18 2406.10 447.244   6
   7   5  18 2431.78 635.913   2
  -5  -7 -18 2822.64 389.496   4
  -7  -5  18 2904.77 715.822   2
  -7  -5  20 17906.8 1482.61   2
   7   5  20 17642.2 1292.62   2
  -7   5 -20 19387.1 1853.23   3
  -7   5 -20 19518.4 878.170   6
   5  -7  20 19543.5 1573.55   2
  -7  -5  20 20047.3 714.325   5
  -5  -7 -20 20353.9 822.396   6
  -7   5 -20 18507.4 725.946   4
   5  -7  20 18931.3 797.117   7
   5  -7  22 1114.59 671.894   2
  -7  -5  22 887.074 375.051   5
  -5   7  22 135.021 869.950   2
  -7   5 -22 501.461 1052.65   3
   7  -5 -22 131.402 426.590   6
  -7   5 -22 1769.39 556.600   6
  -5  -7 -22-381.581 502.338   6
  -7   5 -22 358.956 440.106   4
  -7  -5  22 1348.88 671.356   2
   5  -7  24 3444.95 999.721   2
  -5   7  24 2948.09 1146.36   2
  -7   5 -24 2837.33 502.747   4
  -7  -5  24 4182.12 538.949   5
  -7  -5  24 2469.44 880.912   2
  -5  -7 -24 4304.07 632.988   6
  -7   5 -26 2920.55 513.821   4
  -5   7  26 3480.57 1171.72   2
  -7   5 -26 5808.98 753.980   6
  -7  -5  26 3252.23 475.453   5
   5  -7  26 2932.29 950.855   2
  -7  -5  26 2398.57 903.434   2
  -5  -7 -26 2674.59 565.386   6
  -7  -5  28 2529.72 494.431   5
  -7  -5  28 1610.24 842.258   2
  -7   5 -28 991.407 590.292   6
  -7   5 -28 1338.69 445.329   4
   5  -7  28 1996.26 951.016   2
  -5   7  28 1980.65 1127.46   2
  -5  -7 -28 1805.28 583.991   6
  -7   5 -30 150.458 458.359   4
  -7  -5  30 354.018 469.877   5
   5  -7  30 331.581 849.312   2
  -7   5 -30-708.464 605.390   6
  -7  -5  30 606.065 896.074   2
  -5  -7 -30-581.929 534.022   6
  -5   7  30 145.189 1026.43   2
  -5  -7 -32-513.022 533.370   6
  -7  -5  32-554.680 494.858   5
  -7   5 -32 312.732 546.630   6
  -7   5 -34 373.549 548.611   6
  -5  -7 -34 1682.22 573.126   6
  -7  -5  34 1515.32 516.842   5
  -7   5 -36 453.495 538.452   6
  -7  -5  36 145.992 474.533   5
  -7   5 -38-731.342 514.992   6
  -7  -5  38 585.029 485.254   5
  -7   5 -40-265.649 474.363   6
  -7  -5  40-953.916 469.991   5
   5  -7  40-428.998 472.217   5
   5  -7  42 483.713 468.436   5
  -7   5 -42 351.278 457.420   6
  -6   7 -41-35.3228 438.902   6
  -6  -7  41-532.131 435.171   5
   7  -6  41-339.900 451.850   5
  -6  -7  39 282.107 493.265   5
  -6   7 -39-88.3679 464.280   6
  -6   7 -37-342.178 530.095   6
  -6  -7  37-686.191 505.835   5
  -6   7 -35 1189.76 568.227   6
  -6  -7  35 2204.75 547.451   5
  -7  -6 -35 1839.97 582.156   6
  -6  -7  33-419.723 491.125   5
  -7  -6 -33-862.008 543.233   6
  -6   7 -33-959.093 569.931   6
  -6  -7  31 140.936 445.239   5
  -6   7 -31 140.917 586.321   6
  -6   7 -31 270.721 489.628   4
  -7  -6 -31 584.258 546.165   6
  -6   7 -29 1218.51 537.073   4
  -7   6  29 1089.32 1117.03   2
  -7  -6 -29 89.5684 518.805   6
  -6  -7  29 1341.30 478.553   5
  -6  -7  29 1046.15 896.270   2
  -6   7 -29-858.496 600.402   6
   7  -6  29 857.980 907.588   2
  -6  -7  27 524.430 417.953   5
  -6   7 -27-1824.83 640.551   6
  -7   6  27 1027.83 1041.19   2
  -7  -6 -27-377.078 546.853   6
   7  -6  27 1418.89 945.699   2
  -6   7 -27 73.5873 470.597   4
  -6  -7  27-917.840 891.106   2
  -6  -7  25 7397.98 1184.53   2
  -6   7 -25 9089.85 786.570   6
  -6  -7  25 9147.89 611.022   5
  -7  -6 -25 7953.87 699.360   6
  -6   7 -25 9002.14 676.816   4
   7  -6  25 7550.89 1315.29   2
  -7   6  25 9894.86 1552.41   2
  -6  -7  23 1196.39 705.535   2
  -6   7 -23 1320.87 1115.83   3
  -6  -7  23 1035.85 381.558   5
  -7   6  23 1697.95 938.887   2
  -7  -6 -23 456.325 505.651   6
  -7  -6 -23 1571.83 412.414   4
   7  -6  23 2278.72 889.980   2
  -6   7 -23 1234.37 458.317   4
  -6   7 -23 260.205 537.253   6
  -7  -6 -21 3464.19 537.818   6
   7  -6  21 2731.79 862.722   2
  -6   7 -21 3269.19 479.390   4
  -6  -7  21 1554.29 704.370   2
  -7   6  21 4665.19 1105.36   2
   6   7  21 2567.46 725.467   2
  -6   7 -21 2176.54 524.326   6
  -7  -6 -21 2395.80 400.118   4
  -6  -7  21 2980.23 436.140   5
  -6   7 -21 3575.45 1382.89   3
  -6   7 -19 21615.9 754.252   4
  -6  -7  19 22934.4 1632.21   2
   6   7  19 22581.1 1405.97   2
  -6  -7  19 26018.7 894.189   7
  -6  -7  19 23817.2 753.747   5
  -7  -6 -19 23249.2 742.589   4
   7  -6  19 22899.5 1664.44   2
  -6   7 -19 24016.3 910.431   6
  -7  -6 -19 22901.4 862.519   6
  -7  -6 -17 930.866 534.456   3
   7  -6  17 257.083 598.633   2
  -6  -7  17 609.303 517.834   2
   6   7  17 897.423 510.196   2
  -6  -7  15 5610.29 832.370   2
  -7  -6 -15 5639.13 772.250   3
   6   7  15 5808.75 754.718   2
   7  -6  15 5326.96 880.635   2
  -7  -6 -13 19136.3 1161.74   3
   7  -6  13 18733.4 1329.09   2
   6   7  13 18759.2 1064.02   2
  -6  -7  13 17876.1 1207.82   2
  -7  -6 -11 17899.3 1092.92   3
  -6  -7  11 18512.6 1186.48   2
  -7   6   9 42268.1 1053.40   3
  -7  -6  -9 45233.1 1577.04   3
  -6  -7   9 46223.7 1683.15   2
  -7   6   7 49461.4 1354.47   3
  -7  -6  -7 51215.4 1654.76   3
  -6  -7   7 50043.9 1660.47   2
  -6  -7   5 4893.92 578.311   2
  -7   6   5 4503.89 625.622   3
  -6  -7   3 81836.8 1882.01   3
  -6  -7   3 77004.1 1797.27   2
  -7  -6  -3 80384.5 1935.88   3
  -6  -7   1 3583.88 506.467   3
  -7  -6  -1 3921.75 541.606   3
  -7  -6   1 3351.02 493.389   3
  -7  -6   1 3725.38 440.958   2
  -6  -7  -1 3508.03 491.017   3
  -7  -6   3 72633.7 1786.83   3
  -6  -7  -3 71747.9 1762.63   3
  -7  -6   3 70558.6 1623.37   2
  -7  -6   5 12461.1 778.904   2
  -6  -7  -5 11349.4 754.612   3
  -7  -6   5 12961.4 804.563   3
  -6  -7  -7 52146.1 1607.29   3
  -7  -6   7 50995.5 1603.92   2
  -6   7   9 36172.1 986.194   3
  -7  -6   9 43184.0 1577.28   2
  -6  -7  -9 42086.3 1466.21   3
   7   6   9 38136.3 1070.28   2
  -7  -6  11 19573.6 1187.75   2
   6  -7  11 18632.0 1296.01   2
   7   6  11 18543.6 897.756   2
  -6  -7 -11 19000.9 1070.38   3
   7   6  13 16791.8 986.573   2
   6  -7  13 16331.0 1268.21   2
  -6  -7 -13 17225.2 1061.39   3
  -7  -6  13 16545.4 1183.00   2
   6  -7  15 4539.05 846.516   2
  -6  -7 -15 4352.47 707.391   3
   7   6  15 4910.43 720.654   2
  -7  -6  15 4773.50 784.145   2
  -6  -7 -17 957.774 485.686   3
  -7  -6  17 1307.03 588.156   2
   7   6  17 1111.60 469.991   2
   6  -7  17 1457.16 630.687   2
  -7  -6  19 19210.3 1482.25   2
   7   6  19 20541.8 1288.34   2
  -7   6 -19 19683.3 724.158   4
  -7   6 -19 20541.6 878.365   6
  -7   6 -19 21226.6 1939.10   3
   6  -7  19 19187.7 784.869   7
  -6  -7 -19 20877.9 824.041   6
   6  -7  19 21312.7 1636.67   2
  -6  -7 -19 18172.9 689.201   4
  -7  -6  19 20913.7 725.139   5
  -7   6 -21 3468.63 589.710   6
  -7  -6  21 2498.21 441.895   5
  -6  -7 -21 2500.61 414.295   4
  -7   6 -21 2363.89 436.467   4
  -6  -7 -21 2120.63 487.949   6
  -7  -6  21 3008.63 786.483   2
  -7   6 -21 3060.66 1240.65   3
   6  -7  21 2402.26 857.951   2
  -7   6 -23 2161.77 1183.49   3
   6  -7  23 1523.96 775.438   2
  -6   7  23 1380.80 945.373   2
  -7  -6  23 1080.10 413.169   5
  -6  -7 -23 549.633 473.055   6
  -7   6 -23 1200.91 466.830   4
  -7   6 -23-205.814 569.599   6
  -7  -6  23 741.852 641.193   2
  -7   6 -25 9425.63 655.257   4
  -7  -6  25 8968.21 602.737   5
  -7   6 -25 7849.90 722.958   6
  -6   7  25 10256.9 1601.49   2
  -6  -7 -25 8092.39 702.737   6
   6  -7  25 7710.51 1334.31   2
  -7  -6  25 8577.02 1268.40   2
  -6   7  27-1012.22 1171.66   2
  -7  -6  27 597.274 428.018   5
  -7   6 -27 338.146 442.458   4
   6  -7  27-444.572 879.177   2
  -7  -6  27-424.468 850.307   2
  -6  -7 -27-252.964 526.326   6
  -7   6 -27 35.3370 568.452   6
  -7   6 -29 398.728 468.690   4
   6  -7  29-70.2168 848.562   2
  -7  -6  29 917.577 483.793   5
  -7  -6  29 1520.54 932.250   2
  -6   7  29 314.111 1038.36   2
  -6  -7 -29 1597.35 585.262   6
  -7   6 -29 229.423 572.391   6
  -7   6 -31 330.544 472.794   4
  -7   6 -31 569.229 566.788   6
  -6  -7 -31 380.090 518.235   6
  -7  -6  31-396.690 487.039   5
   6  -7  31 26.1447 920.399   2
  -7  -6  33-298.391 472.511   5
  -6  -7 -33 12.8361 486.353   6
  -7   6 -33-615.440 559.769   6
  -7   6 -35 1173.11 581.436   6
  -7  -6  35 1673.63 514.526   5
  -7   6 -37-270.869 511.515   6
  -7  -6  37-714.183 498.999   5
  -7  -6  39-425.450 483.421   5
  -7   6 -39-314.647 471.253   6
  -7  -6  41-385.341 415.444   5
   6  -7  41-290.615 454.101   5
  -7   6 -41-212.549 440.733   6
  -7  -7   0 27281.8 1125.93   3
  -7  -7  -2 935.159 386.574   3
  -7  -7   2 1300.53 388.431   2
  -7  -7   2 1082.10 370.757   3
  -7  -7   4 122425. 2374.39   2
  -7  -7  -4 120020. 2393.16   3
  -7  -7   4 118229. 2371.73   3
  -7  -7   6 44173.7 1514.98   2
  -7  -7  -6 45648.2 1538.65   3
  -7  -7   8 7460.45 717.306   2
  -7  -7  -8 7781.52 720.968   3
  -7   7   8 7331.44 638.974   3
  -7  -7 -10 72507.3 2058.18   3
  -7  -7  10 69606.2 2146.47   2
  -7  -7  12 21586.7 1293.76   2
  -7  -7 -12 22629.2 1229.84   3
   7   7  12 21493.2 1010.48   2
  -7  -7  14 2592.08 622.889   2
  -7  -7 -14 2278.70 612.976   3
   7  -7  14 1997.57 687.739   2
   7   7  14 2921.39 591.167   2
  -7  -7 -16 26219.1 1384.08   3
  -7  -7  16 24521.5 1548.40   2
   7   7  16 25645.2 1306.39   2
   7  -7  16 26053.0 1705.20   2
  -7   7 -18 9298.97 643.213   6
  -7  -7  18 9942.92 635.081   7
  -7  -7 -18 8166.55 511.209   4
  -7  -7  18 8761.94 1057.16   2
  -7  -7 -18 9067.93 611.976   6
   7  -7  18 7855.97 559.660   7
   7   7  18 8890.59 943.874   2
   7  -7  18 8502.19 1118.89   2
  -7  -7  18 8899.05 536.429   5
  -7  -7 -20 46.5755 376.763   4
   7  -7  20-374.203 706.750   2
  -7   7 -20 455.509 388.067   4
  -7  -7  20 65.7357 363.130   5
  -7  -7 -20 154.236 449.672   6
  -7   7 -20 45.3498 484.677   6
  -7  -7  20 677.548 570.885   2
  -7   7 -20 88.8115 1044.73   3
  -7  -7 -22 4272.79 534.598   6
  -7   7 -22 4297.53 498.960   4
  -7   7  22 5636.89 1181.95   2
   7  -7  22 5477.88 1076.02   2
  -7  -7 -22 4216.84 444.979   4
  -7   7 -22 4058.89 586.582   6
  -7   7 -22 5221.30 1262.86   3
  -7  -7  22 4558.21 478.346   5
  -7  -7  22 3675.42 845.257   2
  -7   7 -24 11852.8 1716.66   3
  -7  -7 -24 14055.4 847.992   6
  -7  -7  24 13797.0 695.106   5
  -7  -7  24 10992.3 1392.66   2
  -7   7 -24 12276.2 709.621   4
  -7   7 -24 12941.2 842.036   6
  -7   7  24 13386.9 1792.78   2
   7  -7  24 12107.1 1486.64   2
  -7   7 -26-511.617 465.567   4
  -7  -7  26-993.731 459.011   5
  -7  -7  26-1438.68 870.065   2
   7  -7  26-361.480 830.267   2
  -7   7 -26-1021.46 601.689   6
  -7   7  26-566.412 1049.73   2
  -7  -7 -26-1265.98 575.004   6
  -7  -7  28 4578.02 563.040   5
   7  -7  28 3479.19 1133.44   2
  -7  -7  28 3234.69 988.918   2
  -7   7 -28 6908.28 784.370   6
  -7   7  28 6356.35 1610.24   2
  -7  -7 -28 3846.12 636.109   6
  -7   7 -28 5789.25 631.526   4
  -7   7 -30 8307.63 694.665   4
  -7  -7  30 6528.74 1357.20   2
  -7   7  30 8942.30 1768.79   2
  -7   7 -30 7999.37 785.402   6
   7  -7  30 5661.77 1325.22   2
  -7  -7 -30 8494.79 815.009   6
  -7  -7  30 8503.27 665.211   5
  -7  -7  32 595.983 460.870   5
  -7  -7 -32-360.979 514.740   6
  -7   7 -34 3594.00 668.273   6
  -7  -7 -34 3751.63 638.691   6
  -7   7 -36-297.188 525.500   6
  -7  -7  36-439.104 483.923   5
  -7  -7  38 2062.94 527.254   5
  -7   7 -38 1899.69 561.321   6
  -7   7 -40 1030.75 471.189   6
   7  -7  40 633.519 466.262   5
  -7  -7  40 716.851 460.291   5
   7  -7  42 327.478 452.490   5
  -7   7 -42 54.4141 426.168   6
  -8   0   0 20689.2 962.202   3
  -8   0  -2 178904. 2821.69   3
  -8   0   2 180878. 2610.67   3
  -8   0  -4 409385. 4378.41   3
  -8   0   4 416846. 3809.13   3
  -8   0  -6 42123.0 1518.29   3
   0  -8   6 40818.4 1573.28   2
  -8   0   6 42336.0 1225.30   3
   0  -8   8 75400.6 2158.63   2
  -8   0   8 76309.7 1660.86   3
  -8   0  -8 80629.8 2179.62   3
  -8   0 -10 172820. 3374.01   3
  -8   0  10 160805. 2378.30   3
   0  -8  10 161972. 3308.45   2
   8   0  10 174866. 2851.03   2
   8   0  12 48007.9 1662.74   2
  -8   0  12 45549.7 1744.56   2
  -8   0 -12 47835.4 1912.71   3
   0  -8  12 43923.1 1843.77   2
   0  -8  14 35943.5 1809.45   2
   8   0  14 40975.6 1699.69   2
  -8   0 -14 42527.9 1946.91   3
  -8   0  14 40943.1 1813.66   2
  -8   0 -16 146921. 3663.80   3
  -8   0  16 137532. 3379.29   2
   0  -8  16 133552. 3489.54   2
   8   0  16 144839. 3202.43   2
   8   0  18 14855.6 1194.98   2
  -8   0  18 14559.7 1268.78   2
   0  -8  18 14863.2 1309.16   2
  -8   0 -18 13599.5 1319.19   3
   0  -8  18 11759.9 610.534   7
  -8   0  20 23576.3 1673.14   2
  -8   0 -20 24292.9 795.577   4
  -8   0 -20 25557.1 932.700   6
   0   8 -20 21713.8 843.669   6
   0  -8  20 24634.1 917.799   7
   8   0  20 25300.0 1586.69   2
  -8   0 -20 24793.6 1696.32   3
   0   8  20 26514.8 1820.59   2
   0  -8  20 23117.0 1674.97   2
   0  -8 -20 24663.0 857.525   6
   0  -8  22 56221.4 2725.13   2
  -8   0 -22 59695.0 1428.67   6
   0  -8 -22 63968.0 1426.15   6
   8   0  22 58260.6 2523.67   2
   0   8  22 65234.9 2961.33   2
  -8   0 -22 58867.3 1245.39   4
   0   8 -22 64752.0 1422.00   6
   0  -8  22 60942.5 1415.51   7
  -8   0  22 52297.1 1109.16   5
  -8   0  22 55590.4 2653.76   2
  -8   0 -24 3065.04 576.083   6
  -8   0  24 3770.18 438.340   5
  -8   0  24 5802.49 1059.93   2
   8   0  24 5236.34 1014.99   2
   0  -8  24 3971.64 918.663   2
  -8   0 -24 4315.29 474.564   4
   0   8  24 4991.84 1072.15   2
   0  -8 -24 3843.63 522.789   6
   0   8 -24 1664.66 550.505   6
   0  -8 -26 12332.9 784.699   6
  -8   0  26 12959.0 1561.79   2
   0   8 -26 12018.5 831.942   6
   0   8  26 15682.3 1768.13   2
   0  -8  26 12402.5 1525.13   2
  -8   0 -26 10706.2 819.368   6
  -8   0  26 14183.9 679.806   5
  -8   0 -26 13134.1 721.177   4
   0   8  28 33436.5 2612.83   2
   0  -8  28 29377.2 2402.49   2
  -8   0 -28 34927.1 1101.48   4
   0   8 -28 38357.6 1266.75   6
   0  -8 -28 34828.7 1201.95   6
  -8   0  28 31126.8 2444.71   2
  -8   0  28 32992.2 1034.15   5
  -8   0 -28 35182.8 1330.20   6
   0   8  30-289.690 1148.56   2
  -8   0  30 1835.81 991.615   2
   0   8 -30-723.975 639.045   6
  -8   0 -30 546.195 555.718   6
   0  -8  30-687.683 939.954   2
  -8   0 -30 406.392 392.824   4
   0   8 -32 1439.49 631.458   6
  -8   0 -32 1306.55 575.786   6
   0  -8  34 10012.5 718.765   5
   0   8 -34 9207.12 834.458   6
   0  -8  36 3344.79 545.780   5
   0   8 -36 2859.68 646.705   6
  -8   0 -36 3151.24 636.257   6
   0   8 -38 63.9561 559.700   6
  -8   0 -38-221.756 547.249   6
   0  -8  38-19.6905 479.836   5
   0   8 -40 2070.39 590.411   6
   0  -8  40 2399.59 523.801   5
  -8   0 -40 1997.98 546.387   6
   8   0  42 1176.44 423.009   5
   0  -8  42 1428.74 496.680   5
  -1  -8  41 168.294 461.443   5
  -8  -1 -41 140.132 448.013   6
  -1   8 -41 534.188 504.839   6
  -1  -8  39-332.148 488.366   5
  -1   8 -39 375.961 526.068   6
  -8  -1 -39-735.222 518.880   6
  -1   8 -37-1343.83 590.703   6
  -1  -8  37-798.424 505.448   5
  -8  -1 -37-298.061 541.071   6
  -1  -8  35 1565.36 503.350   5
  -8  -1 -35 1408.73 574.179   6
  -1   8 -35 1868.59 615.857   6
  -1  -8  33 717.372 464.750   5
  -1   8 -33 1631.32 624.617   6
  -8  -1 -33 1343.58 574.627   6
  -8  -1 -31 184.293 540.598   6
  -1  -8  31-1002.04 972.844   2
  -8   1  31-589.410 1208.63   2
  -8   1  29-171.877 900.700   2
  -1   8 -29 1468.23 626.963   6
  -8  -1 -29 1332.69 596.516   6
  -8  -1 -29 638.150 414.578   4
  -1  -8  29 1442.13 926.872   2
   1   8  29 1236.25 988.828   2
   1   8  27 11858.2 1661.59   2
  -1   8 -27 9785.05 811.411   6
  -8  -1 -27 11758.5 739.694   4
  -1  -8  27 10143.1 1465.34   2
   1  -8 -27 11729.1 814.772   6
  -8   1  27 9185.87 1464.79   2
  -8  -1 -27 9791.82 804.890   6
  -1   8 -25 2278.48 584.885   6
   8  -1  25 2809.60 876.092   2
   1  -8 -25 1448.19 487.610   6
  -1  -8  25 1935.49 779.905   2
  -8  -1 -25 3209.63 465.349   4
  -8   1  25 2639.26 910.834   2
   1   8  25 3297.16 958.840   2
  -8  -1 -25 2806.38 587.358   6
  -8  -1 -23 609.313 419.420   4
   8  -1  23-40.9312 782.823   2
  -8   1  23 136.384 695.892   2
  -1  -8  23 986.653 734.784   2
   1   8  23 204.452 793.295   2
  -8  -1 -23-418.190 545.698   6
  -1   8 -23 75.1949 543.847   6
   1  -8 -23 295.952 458.411   6
  -8   1  21 14904.9 1440.11   2
   1  -8 -21 15895.9 743.169   6
  -8  -1 -21 14925.3 795.325   6
   1   8  21 17841.8 1554.34   2
  -1  -8  21 15177.1 1391.60   2
   8  -1  21 16272.4 1384.14   2
  -1  -8  21 15558.1 786.937   7
  -8  -1 -21 15167.5 674.680   4
  -1   8 -21 15800.1 806.228   6
  -8  -1 -21 14339.6 1341.31   3
  -8   1  19 22676.6 1602.84   2
   1   8  19 22695.7 1605.35   2
  -8  -1 -19 22945.7 1569.25   3
   8  -1  19 23424.5 1526.20   2
  -8  -1 -19 21579.1 733.787   4
  -1   8 -19 20349.4 767.306   6
  -1  -8  19 20813.9 1502.68   2
  -8  -1 -19 21978.4 859.519   6
  -1  -8  19 20022.5 783.623   7
   1  -8 -19 20753.4 739.995   6
  -1  -8  17 11128.5 1131.19   2
  -8  -1 -17 11324.7 1143.33   3
  -8   1  17 11304.4 1129.93   2
   8  -1  17 11517.6 1065.75   2
  -1  -8  15 13685.7 1160.00   2
   8  -1  15 14275.4 1080.74   2
  -8   1  15 14359.5 1161.69   2
  -8  -1 -15 13460.8 1170.35   3
  -1  -8  13 7490.24 849.383   2
  -8  -1 -13 8294.46 961.894   3
   8  -1  13 8625.60 853.613   2
   8  -1  11 88158.7 2190.12   2
  -8  -1 -11 88970.0 2464.20   3
  -8  -1  -9 6419.59 758.688   3
  -1  -8   9 6476.89 769.034   2
   8  -1   9 6270.13 684.374   2
  -8   1   9 5417.18 532.404   3
  -8   1   7 6260.01 568.838   3
  -8  -1  -7 5939.34 691.375   3
  -1  -8   7 6235.32 706.071   2
  -8  -1  -5 7506.04 719.854   3
  -8   1   5 8799.89 646.273   3
  -1  -8   5 7360.32 775.383   2
  -8   1   3 188465. 2601.78   3
  -8  -1  -3 186434. 2826.20   3
  -8   1   1 19050.5 947.466   3
  -8  -1  -1 19803.5 943.607   3
  -8   1  -1 19537.7 994.222   3
  -8  -1   1 22151.7 987.995   3
  -8  -1   3 178254. 2529.33   3
  -8   1  -3 191456. 2967.81   3
  -8   1  -5 17245.5 1067.57   3
  -8  -1   5 16225.6 840.135   3
  -8  -1   7 6630.36 592.781   3
   1  -8   7 6726.88 721.215   2
  -8   1  -7 6493.93 778.863   3
  -8  -1   9 5343.53 553.876   3
   1  -8   9 5173.79 687.382   2
  -8   1  -9 4900.81 801.543   3
  -8  -1   9 5946.45 689.265   2
   8   1   9 5826.75 600.711   2
   8   1  11 75799.7 1882.14   2
  -8  -1  11 72570.2 2149.68   2
  -8   1 -11 71611.9 2410.13   3
  -8   1 -13 13705.1 1267.71   3
  -8  -1  13 12828.8 1032.08   2
   1  -8  13 12413.2 1075.32   2
   8   1  13 14171.4 944.328   2
  -8   1 -15 15897.4 1361.58   3
   8   1  15 13077.0 989.179   2
   1  -8  15 13204.3 1149.21   2
  -8  -1  15 14108.8 1121.69   2
   1  -8  17 11002.2 1135.20   2
   8   1  17 11662.3 1021.48   2
  -8  -1  17 11974.6 1120.77   2
  -8   1 -17 11442.8 1276.43   3
   1  -8  19 22182.3 1599.56   2
  -8   1 -19 22053.8 853.144   6
  -8   1 -19 23457.0 1708.11   3
   8   1  19 23501.5 1486.71   2
  -8   1 -19 20808.7 728.223   4
  -8  -1  19 21940.9 1533.52   2
   1  -8  19 20917.8 787.896   7
  -1  -8 -19 22148.2 774.974   6
  -8  -1  21 15111.6 1392.53   2
   1  -8  21 15154.8 790.923   7
  -8   1 -21 15950.7 1486.26   3
  -1   8  21 18106.9 1633.54   2
  -8  -1  21 14326.6 605.715   5
   1   8 -21 15476.6 767.993   6
  -1  -8 -21 17444.0 769.952   6
  -8   1 -21 15725.9 807.845   6
   1  -8  21 15416.7 1464.65   2
  -8   1 -21 14501.0 685.320   4
   8   1  21 15041.2 1279.25   2
  -1   8  23 894.297 880.276   2
  -8  -1  23 1000.92 423.572   5
  -8   1 -23-1542.65 604.083   6
  -8  -1  23 130.163 658.305   2
  -8   1 -23 383.435 429.874   4
   1  -8  23 355.506 749.782   2
   8   1  23 437.587 690.585   2
  -1  -8 -23 1142.50 520.192   6
   1   8 -23 529.602 572.908   6
   1   8 -25 1114.28 566.075   6
  -8   1 -25 1756.35 583.337   6
  -8   1 -25 1736.50 428.919   4
  -8  -1  25 1341.74 443.977   5
  -8  -1  25 1997.07 803.061   2
  -1  -8 -25 841.568 523.384   6
   1  -8  25 915.728 741.887   2
  -1   8  25 1163.80 836.555   2
  -8   1 -27 10421.2 685.333   4
  -8  -1  27 9583.83 1480.03   2
  -1  -8 -27 12109.6 830.341   6
  -1   8  27 11861.5 1711.76   2
   1   8 -27 11837.0 851.942   6
  -8   1 -27 10405.8 825.064   6
  -8  -1  27 12213.1 724.239   5
   1  -8  27 9193.81 1447.69   2
  -8   1 -29 107.605 414.281   4
  -8   1 -29 884.538 602.572   6
   1   8 -29 2130.65 628.516   6
  -8  -1  29 400.421 462.394   5
  -1  -8 -29 166.833 504.859   6
  -8  -1  29 1179.04 957.628   2
  -1   8  29 263.518 975.953   2
   1  -8  29 115.023 852.392   2
   1  -8  31-1634.73 1146.45   2
  -8  -1  31-1192.13 958.276   2
  -8   1 -31-1069.42 472.217   4
  -8  -1  31-1078.01 529.333   5
  -8   1 -31-443.348 569.664   6
   1   8 -31-1978.00 664.721   6
  -1   8  31-1419.52 1303.55   2
   1   8 -33 3533.39 690.617   6
  -8   1 -33 1185.24 572.849   6
   1   8 -35 2215.99 647.199   6
  -8   1 -35 583.677 524.628   6
   1  -8  35 1688.73 517.957   5
  -8   1 -37-773.919 565.871   6
   1   8 -37-457.559 588.810   6
   1  -8  37 224.939 471.226   5
   1  -8  39-422.098 485.268   5
   1   8 -39-298.637 570.423   6
  -8   1 -39-55.5605 497.303   6
   1  -8  41-178.780 457.401   5
  -8   1 -41-10.6308 442.479   6
   1  -8  43-418.732 429.939   5
   8  -2  42-152.228 411.286   5
  -2  -8  42-77.1591 438.852   5
  -2   8 -42-226.969 452.550   6
  -2   8 -40 262.164 507.858   6
  -8  -2 -40 97.8436 473.042   6
  -2  -8  40 100.281 464.449   5
  -2   8 -38 590.845 540.944   6
  -8  -2 -38 1013.97 546.498   6
  -2  -8  38 429.684 487.137   5
  -2   8 -36 637.782 542.388   6
  -2  -8  36 1648.85 502.572   5
  -8  -2 -34 665.688 541.292   6
  -2   8 -34 2139.14 617.526   6
  -2  -8  34 1857.55 504.968   5
  -2   8 -32 1622.32 623.935   6
  -8  -2 -32 2447.04 635.443   6
  -2  -8  32 3099.55 532.324   5
  -8  -2 -30 2488.80 625.608   6
  -2   8 -30 650.106 589.780   6
  -8   2  30 3155.86 1204.01   2
  -2  -8  30 2333.98 991.075   2
  -2   8 -28 10163.2 854.559   6
  -8  -2 -28 7926.64 604.070   4
  -8   2  28 6173.66 1283.74   2
  -2  -8  28 7130.53 1314.75   2
   2   8  28 7651.43 1365.51   2
  -8  -2 -28 7942.15 750.506   6
   2   8  26-653.051 942.060   2
  -2   8 -26-163.977 571.638   6
  -8  -2 -26 739.247 582.017   6
  -8  -2 -26 1488.79 480.636   4
  -2  -8  26 286.497 709.813   2
  -8   2  26 1280.92 957.851   2
  -2  -8  24 6825.52 1108.00   2
  -8  -2 -24 7277.81 687.757   6
  -8  -2 -24 7605.40 569.404   4
  -2   8 -24 6887.28 674.651   6
   2  -8 -24 8140.39 626.511   6
   2   8  24 7448.32 1179.59   2
  -8   2  24 7298.65 1218.35   2
   8  -2  24 7496.62 1127.90   2
   2  -8 -22 56482.0 1301.64   6
   2   8  22 58218.5 2703.63   2
  -2   8 -22 57502.2 1396.22   6
  -2  -8  22 49940.2 2557.11   2
  -8  -2 -22 56208.8 1234.53   4
  -2  -8  22 56251.8 1334.57   7
  -8  -2 -22 56830.9 1365.45   6
  -8   2  22 55791.1 2756.58   2
   8  -2  22 56739.2 2607.79   2
   2   8  20-515.196 741.430   2
   8  -2  20 37.1724 613.040   2
  -8   2  20 39.0284 603.029   2
  -2  -8  20-595.648 637.245   2
   2  -8 -20-668.606 478.092   6
  -8  -2 -20-94.3157 642.033   3
  -8  -2 -20-1009.66 442.140   4
  -8  -2 -20 651.188 479.674   6
  -8  -2 -18 1354.01 653.737   3
  -8   2  18 1295.91 650.198   2
  -2  -8  18 273.492 534.379   7
  -2  -8  18 1199.52 547.344   2
  -8  -2 -18 904.875 370.579   4
   8  -2  18 1215.89 628.065   2
  -8   2  16 166062. 3984.48   2
  -2  -8  16 156716. 3746.59   2
  -8  -2 -16 169276. 3718.12   3
  -8  -2 -14 114589. 2941.02   3
   8  -2  14 117735. 2907.35   2
  -8  -2 -12 12711.6 1022.50   3
  -2  -8  12 12193.8 996.671   2
   8  -2  12 13854.0 997.716   2
  -8  -2 -10 8817.05 822.325   3
   8  -2  10 9189.95 824.911   2
  -2  -8  10 7347.14 839.712   2
  -8   2  10 7058.36 541.433   3
  -8   2   8 133998. 2131.44   3
  -8  -2  -8 138805. 2804.34   3
  -2  -8   8 136367. 2894.78   2
  -8  -2  -6 21915.7 1111.84   3
  -8   2   6 22536.4 923.880   3
  -2  -8   6 20843.6 1155.03   2
  -2  -8   4 360823. 4266.50   2
  -8   2   4 364610. 3596.89   3
  -8   2   2 271435. 3238.61   3
  -8  -2  -2 283338. 3447.61   3
  -8   2   0 92993.3 2024.73   3
  -8  -2   0 97994.0 2007.73   3
  -8  -2   2 262017. 3154.14   3
  -8   2  -2 266371. 3510.71   3
  -8  -2   4 416204. 4025.97   3
  -8   2  -4 420625. 4665.60   3
  -8  -2   4 408593. 3568.03   2
  -8  -2   6 15117.9 833.329   2
  -8   2  -6 16022.4 1074.19   3
  -8  -2   6 14665.3 807.004   3
  -8  -2   8 143063. 2378.47   3
  -8   2  -8 145019. 3147.90   3
   2  -8   8 140425. 3020.68   2
  -8  -2   8 151631. 2692.40   2
  -8   2 -10 8973.60 1005.42   3
   8   2  10 9812.62 672.106   2
  -8  -2  10 8480.16 763.384   2
   2  -8  10 8184.64 791.575   2
  -8   2 -12 12317.7 1171.35   3
  -8  -2  12 11202.0 917.093   2
   2  -8  12 11321.7 982.615   2
   8   2  12 12014.7 807.632   2
  -8  -2  14 97334.4 2672.12   2
   8   2  14 103433. 2405.06   2
  -8   2 -14 102476. 3116.40   3
   2  -8  14 99772.4 2901.99   2
   8   2  16 162675. 3282.86   2
  -8  -2  16 155195. 3611.30   2
  -8   2 -16 160132. 4136.83   3
   2  -8  16 161897. 3894.24   2
  -8   2 -18 292.018 534.188   6
   2  -8  18 1800.44 658.113   2
  -8   2 -18 2229.00 845.610   3
   8   2  18 1703.72 569.492   2
  -8  -2  18 1221.20 560.382   2
   2  -8  18 1301.67 487.500   7
  -2  -8 -18 1796.69 423.723   6
  -8   2 -20 11.6380 467.869   6
  -2  -8 -20-1125.36 474.599   6
   2  -8  20-293.851 656.737   2
  -8   2 -20-454.023 405.912   4
  -8   2 -20-599.296 881.729   3
  -8  -2  20-276.531 603.042   2
   8   2  20-542.381 613.071   2
   2   8 -20-1136.63 496.962   6
  -8  -2  20-750.368 399.365   5
  -8  -2  22 50894.2 2527.54   2
   2  -8  22 52598.5 1319.31   7
  -8   2 -22 53644.0 2752.71   3
   2  -8  22 53735.4 2691.42   2
   8   2  22 52236.7 2307.24   2
  -8   2 -22 55340.3 1381.89   6
  -8  -2  22 56565.2 1152.66   5
   2   8 -22 52028.5 1294.48   6
  -2  -8 -22 57023.8 1341.60   6
  -8   2 -22 51108.3 1187.17   4
   2   8 -24 9231.24 740.055   6
  -2   8  24 8682.89 1404.52   2
  -8  -2  24 8464.77 561.135   5
  -2  -8 -24 8293.99 653.160   6
   2  -8  24 6861.04 1132.42   2
  -8   2 -24 7533.54 702.734   6
  -8  -2  24 7789.19 1178.35   2
  -8   2 -24 7735.77 584.226   4
  -8   2 -26 185.512 594.378   6
   2  -8  26 42.0497 801.560   2
   2   8 -26 934.479 597.202   6
  -2   8  26 826.420 879.740   2
  -8  -2  26 1724.18 512.453   5
  -2  -8 -26 1536.44 573.335   6
  -8   2 -26 852.094 462.905   4
  -8  -2  26 686.572 814.541   2
  -8   2 -28 6930.31 766.391   6
  -8  -2  28 8786.14 655.896   5
  -2  -8 -28 7549.97 727.036   6
  -2   8  28 9618.96 1730.79   2
   2   8 -28 10378.1 828.996   6
  -8   2 -28 6975.58 606.510   4
   2  -8  28 7394.73 1311.54   2
  -8  -2  28 6002.86 1213.76   2
   2  -8  30 1605.74 889.834   2
  -8   2 -30 2217.54 664.508   6
  -2  -8 -30 548.577 499.568   6
   2   8 -30 347.846 612.904   6
  -8   2 -30 1882.41 456.062   4
  -8  -2  30 3131.67 1127.41   2
  -8  -2  30 1632.62 461.130   5
  -2   8  30 1191.27 991.700   2
   2   8 -32 1294.67 616.956   6
  -8   2 -32 1237.62 597.556   6
  -8  -2  32 2411.01 544.406   5
   2   8 -34 4017.06 718.366   6
  -8  -2  34 2955.04 544.985   5
   2  -8  36 1928.59 505.352   5
   2   8 -36 357.896 592.593   6
  -8   2 -36 860.605 552.215   6
  -8   2 -38 147.653 494.411   6
   2  -8  38-64.3699 482.638   5
   2  -8  40 753.209 479.906   5
  -8   2 -40 736.796 489.009   6
  -8   2 -42-846.798 456.196   6
   2  -8  42-546.837 467.920   5
  -3  -8  41 554.328 476.173   5
  -3   8 -41-498.037 515.974   6
  -3   8 -39 3544.29 601.110   6
  -8  -3 -39 2633.48 590.144   6
  -3  -8  39 3040.48 546.534   5
  -8  -3 -37 830.666 546.242   6
  -3  -8  37 1061.95 495.596   5
  -3   8 -37 685.638 541.579   6
  -3   8 -35 741.411 555.280   6
  -8  -3 -35 1119.33 594.721   6
  -3  -8  35 1161.31 493.355   5
  -3  -8  33 3343.29 543.018   5
  -8  -3 -33 2830.86 625.926   6
  -3  -8  31 2917.08 493.502   5
  -3   8 -31 2153.50 623.917   6
  -8  -3 -31 3681.52 659.061   6
  -3   8 -29 5149.53 705.706   6
  -8  -3 -29 7240.55 745.334   6
  -8   3  29 8857.21 1642.77   2
  -3  -8  29 7120.60 1345.78   2
  -3  -8  29 8602.35 640.350   5
  -3   8 -27 10848.9 831.070   6
  -8   3  27 10659.9 1598.07   2
  -8  -3 -27 9169.00 764.712   6
  -3  -8  27 9326.90 1398.65   2
  -8  -3 -27 11068.6 675.364   4
   8  -3  25 7175.78 1181.00   2
   3   8  25 4828.54 926.919   2
  -3   8 -25 4479.84 626.066   6
  -8   3  25 7897.12 1309.47   2
  -8  -3 -25 5590.66 514.514   4
  -3  -8  25 4710.93 953.799   2
  -8  -3 -25 5334.86 640.624   6
   3  -8 -23 71559.5 1442.33   6
   8  -3  23 68353.2 2960.17   2
  -8  -3 -23 76388.7 1583.29   6
  -8  -3 -23 70877.9 1337.42   4
   3   8  23 71222.0 2997.83   2
  -3   8 -23 76296.6 1646.80   6
  -8   3  23 70637.1 3339.11   2
  -8   3  21 19635.1 1695.72   2
   8  -3  21 17994.3 1507.59   2
  -3  -8  21 16661.4 849.171   7
  -8  -3 -21 17271.9 713.454   4
   3   8  21 18508.8 1501.00   2
  -3   8 -21 18890.1 864.450   6
  -8  -3 -21 18246.0 832.670   6
   3  -8 -21 18845.0 791.583   6
  -3  -8  21 16868.1 1502.31   2
  -8  -3 -19 1640.37 389.496   4
  -8   3  19 3570.18 863.123   2
  -8  -3 -19 2580.67 731.973   3
  -8  -3 -19 1605.38 438.974   6
   8  -3  19 2490.86 708.622   2
  -3   8 -19 2344.69 479.482   6
   3   8  19 2860.55 722.656   2
   3  -8 -19 1718.40 411.864   6
  -3  -8  19 1966.16 597.198   2
  -3  -8  19 1497.99 499.326   7
  -8  -3 -17 117701. 3130.96   3
   8  -3  17 118515. 3254.54   2
   8  -3  15 219710. 4152.04   2
  -8  -3 -15 210461. 4016.00   3
  -8  -3 -13 18172.5 1205.70   3
  -3  -8  13 15814.5 1150.20   2
   8  -3  13 18196.8 1231.63   2
  -8  -3 -11 8740.24 864.515   3
  -3  -8  11 7576.37 816.770   2
   8  -3  11 8701.58 858.040   2
  -8   3  11 5926.71 426.880   3
  -8   3   9 270890. 2886.65   3
  -3  -8   9 265208. 4072.31   2
  -8  -3  -9 272623. 4000.03   3
  -3  -8   7 86136.4 2256.25   2
  -8  -3  -7 83853.4 2107.77   3
  -8   3   7 82907.8 1680.32   3
  -8  -3  -5 128822. 2501.09   3
  -8   3   5 135407. 2220.32   3
  -3  -8   5 129097. 2672.29   2
  -8   3   3 611585. 4808.13   3
  -8  -3  -3 635403. 5225.05   3
  -8   3   1 281807. 3445.48   3
  -8  -3  -1 284759. 3408.26   3
  -8   3  -1 218347. 3225.15   3
  -8  -3   1 226934. 3000.51   3
  -8  -3   1 221935. 2031.92   2
  -8  -3   3 559394. 4758.41   3
  -8  -3   3 547016. 3912.61   2
  -8   3  -3 550675. 5349.05   3
  -8  -3   5 154012. 2496.46   3
  -8   3  -5 160738. 3119.78   3
  -3  -8  -5 157471. 2446.75   3
  -8  -3   7 99299.3 2015.83   3
  -3  -8  -7 98076.8 1941.84   3
  -8  -3   7 101477. 2115.03   2
  -8   3  -7 99694.5 2614.55   3
  -3  -8  -9 279411. 3284.11   3
  -8  -3   9 275048. 3396.52   3
  -8   3  -9 273793. 4555.04   3
   3  -8   9 270671. 4317.99   2
  -8  -3   9 282122. 3801.32   2
   8   3   9 276540. 2820.35   2
   8   3  11 16091.3 823.225   2
   3  -8  11 15700.9 1144.94   2
  -8  -3  11 15149.5 991.919   2
  -8   3 -11 16455.7 1305.87   3
  -3  -8 -11 16071.3 826.569   3
   8   3  13 12270.9 821.881   2
  -3  -8 -13 11082.2 712.586   3
   3  -8  13 10707.7 1004.34   2
  -8  -3  13 10579.3 925.693   2
  -8   3 -13 12094.4 1306.96   3
   3  -8  15 202396. 4266.43   2
  -8   3 -15 214810. 4658.34   3
  -8  -3  15 210119. 4007.14   2
  -8  -3  17 111397. 3139.37   2
  -8   3 -17 110037. 3572.96   3
   3  -8  17 117975. 3460.70   2
   8   3  17 122145. 2903.40   2
  -3  -8 -19 2260.71 423.858   6
   3  -8  19 1982.75 495.778   7
  -8  -3  19 1747.65 671.277   2
  -8   3 -19 2251.22 496.656   6
  -8   3 -19 2736.77 418.684   4
  -8  -3  19 2193.74 364.248   5
  -8   3 -19 2322.24 951.224   3
   8   3  19 2659.19 643.630   2
   3  -8  19 2852.89 775.857   2
  -8   3 -21 17673.5 1677.45   3
  -8   3 -21 16628.5 828.680   6
  -8   3 -21 16135.3 739.858   4
  -8  -3  21 17008.0 683.962   5
  -3  -8 -21 17160.9 753.268   6
   8   3  21 16491.4 1307.18   2
   3  -8  21 14222.5 807.359   7
  -8  -3  21 16102.4 1408.78   2
   3  -8  21 17242.7 1553.11   2
   3   8 -21 13789.4 747.573   6
   3   8 -23 66827.5 1440.70   6
  -8   3 -23 74281.3 1721.15   6
  -8  -3  23 67089.5 1278.61   5
  -3   8  23 74037.0 3585.93   2
  -8  -3  23 57448.7 2753.56   2
  -8   3 -23 62943.1 1337.03   4
   3  -8  23 61350.0 2948.27   2
  -3  -8 -23 69492.4 1501.55   6
  -3  -8 -25 4227.35 544.190   6
  -3   8  25 5640.56 1276.06   2
   3  -8  25 4839.36 1046.55   2
  -8   3 -25 5397.79 540.703   4
   3   8 -25 3250.07 574.412   6
  -8   3 -25 5799.46 692.689   6
  -8  -3  25 4969.34 1042.33   2
  -8  -3  25 5407.75 513.299   5
  -8  -3  27 8089.76 1326.77   2
   3   8 -27 11271.4 823.584   6
  -8   3 -27 9075.84 826.556   6
  -3  -8 -27 9723.88 810.148   6
  -8   3 -27 9744.70 662.094   4
   3  -8  27 9054.09 1432.28   2
  -3   8  27 10447.9 1681.01   2
  -8  -3  27 12354.5 729.870   5
   3  -8  29 6861.29 1395.93   2
  -3  -8 -29 6503.45 704.768   6
  -8  -3  29 8274.27 1461.75   2
  -8   3 -29 6714.82 781.143   6
  -8   3 -29 8414.85 650.026   4
  -8  -3  29 8666.02 655.706   5
   3   8 -29 5430.95 728.530   6
  -3   8  29 9129.43 1625.12   2
  -8   3 -31 3534.35 516.277   4
  -8   3 -31 3145.15 657.647   6
   3  -8  31 2844.36 1085.92   2
  -3  -8 -31 3966.52 664.416   6
   3   8 -31 3213.11 656.231   6
  -3   8  31 2309.40 1190.84   2
  -8  -3  31 3613.88 550.464   5
  -8  -3  33 3925.36 574.425   5
   3   8 -33 4311.84 732.992   6
   3   8 -35 394.780 613.654   6
  -8  -3  35 835.318 461.239   5
  -8   3 -35 218.873 514.551   6
   3  -8  37 853.331 507.623   5
  -8   3 -37 343.299 518.142   6
  -8   3 -39 1746.57 539.157   6
   3  -8  39 3244.34 550.120   5
   3  -8  41 253.877 460.622   5
  -8   3 -41-65.9231 444.995   6
   3  -8  43 669.179 437.741   5
  -8   3 -43-711.879 442.121   6
   8  -4  42 324.323 437.893   5
  -4   8 -42-75.6844 440.701   6
  -4  -8  42-519.228 430.807   5
  -4  -8  40-338.868 474.685   5
  -4   8 -40-693.256 502.976   6
  -4  -8  38 994.109 513.597   5
  -8  -4 -38 1216.47 553.887   6
  -4   8 -38 2168.85 562.931   6
  -8  -4 -36-500.643 534.926   6
  -4  -8  36-893.921 513.099   5
  -4   8 -36-379.575 554.115   6
  -4   8 -34 1859.84 606.606   6
  -8  -4 -34 1678.77 572.562   6
  -4  -8  34 1183.91 490.962   5
  -4  -8  32 156.405 453.066   5
  -4   8 -32-504.216 581.479   6
  -8  -4 -32 543.725 558.348   6
  -4  -8  30-734.546 1028.04   2
  -8  -4 -30-419.296 557.528   6
  -4  -8  30 139.358 429.559   5
  -8   4  30 1350.35 989.699   2
  -4   8 -30-1051.97 622.672   6
  -8   4  28-138.115 1059.76   2
  -8  -4 -28 681.182 541.566   6
  -4   8 -28 597.282 577.023   6
  -4  -8  28 0.91011 439.285   5
  -4  -8  28 1325.88 935.027   2
  -8  -4 -26 169.111 532.827   6
  -8  -4 -26-732.457 435.017   4
  -4  -8  26 556.385 728.730   2
  -4  -8  26-708.813 438.719   5
   8  -4  26-381.434 897.909   2
  -8   4  26-1092.01 977.339   2
  -8   4  24 10618.9 1521.88   2
  -4   8 -24 9946.43 771.604   6
  -4   8 -24 9645.91 687.485   4
   8  -4  24 9154.23 1326.17   2
   4   8  24 10734.1 1336.20   2
  -8  -4 -24 9080.76 619.306   4
  -8  -4 -24 10275.4 757.666   6
  -4  -8  24 7987.88 1257.99   2
   8  -4  22 494.291 701.685   2
  -8  -4 -22 1128.17 437.257   4
  -8   4  22 229.501 751.250   2
  -4   8 -22 743.251 524.921   6
   4   8  22 839.362 744.120   2
  -4   8 -22 811.263 460.112   4
  -4  -8  22 424.695 641.494   2
  -8  -4 -22 850.426 494.270   6
   8  -4  20 469.066 620.692   2
  -4   8 -20-584.039 524.454   6
  -8  -4 -20-42.9241 394.192   4
   4   8  20 446.044 646.216   2
  -8   4  20 353.858 689.077   2
  -4  -8  20-134.908 572.801   2
  -8  -4 -20 30.2907 446.324   6
  -4  -8  20-709.065 557.191   7
   4   8  18 12681.0 1152.24   2
  -4  -8  18 12042.2 1207.51   2
  -8  -4 -18 11787.9 592.610   4
   8  -4  18 12514.0 1231.65   2
  -4   8 -18 12082.6 689.795   6
  -4  -8  18 12555.3 686.582   7
  -8  -4 -18 12617.9 1144.11   3
  -8  -4 -18 12168.7 685.071   6
   8  -4  16 3030.93 715.400   2
  -4  -8  16 2460.62 656.619   2
  -8  -4 -16 3146.83 710.678   3
  -4  -8  14 3488.99 703.277   2
  -8  -4 -14 3798.85 744.157   3
   8  -4  14 5218.27 901.583   2
  -4  -8  12 7287.58 812.733   2
   8  -4  12 9337.31 917.319   2
  -8  -4 -12 8429.46 826.097   3
  -4  -8  10 10910.6 926.493   2
  -8  -4 -10 10385.0 854.496   3
  -8   4  10 10634.3 583.777   3
  -4  -8   8 21244.8 1183.88   2
  -8  -4  -8 22585.2 1141.41   3
  -8   4   8 22617.1 901.876   3
  -8  -4  -6 113462. 2390.92   3
  -8   4   6 110091. 2013.39   3
  -4  -8   6 110653. 2523.72   2
  -8  -4  -4 347343. 4021.92   3
  -8   4   4 337724. 3603.07   3
  -4  -8   4 334171. 4104.52   2
  -8   4   2 4564.92 629.790   3
  -8  -4  -2 5946.98 623.535   3
  -8  -4   0 165857. 2701.03   3
  -8  -4   0 151715. 1527.38   2
  -8  -4   2 4532.69 425.281   2
  -8   4  -2 3572.53 688.230   3
  -8  -4   2 4968.99 594.911   3
  -4  -8  -2 3173.63 479.744   3
  -8   4  -4 370143. 4707.34   3
  -8  -4   4 369146. 3911.57   3
  -8  -4   4 360795. 3387.22   2
  -8  -4   6 123339. 2242.13   2
  -4  -8  -6 120122. 2227.09   3
  -8  -4   6 124739. 2301.72   3
  -4  -8  -8 18816.6 919.452   3
  -8  -4   8 19320.5 963.293   3
   8   4   8 15832.6 581.434   2
  -8  -4   8 18291.5 983.531   2
   4  -8  10 6102.95 795.582   2
  -4  -8 -10 7105.18 644.136   3
   8   4  10 7000.76 546.662   2
  -8   4 -10 7932.08 1181.15   3
  -8  -4  10 6772.10 756.924   2
  -8   4 -12 8757.52 1219.64   3
   4  -8  12 7245.02 871.334   2
   8   4  12 8488.12 673.583   2
  -4  -8 -12 7856.20 666.337   3
  -8  -4  12 7889.25 806.954   2
  -8   4 -14 3112.04 1095.11   3
  -8  -4  14 2509.97 680.147   2
   8   4  14 4020.25 687.545   2
  -4  -8 -14 3788.84 621.692   3
   4  -8  14 3385.18 770.689   2
   4  -8  16 3782.80 772.209   2
  -8  -4  16 3697.39 715.183   2
  -8   4 -16 2897.09 1034.37   3
   8   4  16 3713.31 613.703   2
  -8   4 -18 13085.2 1508.65   3
  -8   4 -18 12000.7 586.573   4
   8   4  18 12012.6 1053.13   2
  -8  -4  18 12499.6 1171.89   2
  -4  -8 -18 12469.4 645.931   6
   4  -8  18 11735.0 642.562   7
  -8   4 -18 12839.3 732.122   6
   4  -8  18 12649.3 1314.01   2
   4  -8  20 478.429 597.277   2
  -8  -4  20 778.260 557.978   2
  -8  -4  20 74.7527 391.040   5
   4  -8  20 627.067 509.365   7
  -4  -8 -20 254.223 461.048   6
  -8   4 -20-275.694 496.631   6
  -8   4 -20-118.289 961.022   3
  -8   4 -20 238.340 391.662   4
  -4   8  22 1052.60 904.258   2
  -8  -4  22 827.581 688.589   2
   4  -8  22 100.099 735.766   2
   4   8 -22 332.600 476.152   6
  -8   4 -22 8.05786 447.188   4
  -8   4 -22-1084.76 601.676   6
  -8   4 -22 702.233 973.187   3
  -8  -4  22 715.239 408.094   5
  -4  -8 -22 1462.50 502.521   6
   4   8 -24 9407.33 729.165   6
  -8   4 -24 9248.56 797.180   6
  -8  -4  24 9795.89 607.080   5
  -8  -4  24 8448.75 1252.19   2
  -8   4 -24 8867.75 629.223   4
   4  -8  24 8488.72 1312.76   2
  -4   8  24 9746.58 1531.48   2
  -4  -8 -24 9735.42 712.665   6
  -8  -4  26-305.999 785.998   2
  -4  -8 -26 397.985 494.214   6
  -4   8  26 516.068 947.757   2
   4   8 -26 3384.55 632.706   6
  -8  -4  26-146.638 440.500   5
   4  -8  26-193.571 753.401   2
  -8   4 -26 4213.77 715.341   6
  -8   4 -26 55.4631 425.085   4
  -8  -4  28-170.570 822.984   2
  -8   4 -28 425.284 442.913   4
  -4  -8 -28 1226.66 564.008   6
  -8  -4  28 676.561 454.705   5
   4   8 -28-425.935 588.535   6
  -4   8  28 1353.28 1177.00   2
   4  -8  28 252.229 836.888   2
  -8   4 -28-1397.17 666.630   6
  -8   4 -30 11.1027 427.289   4
  -4  -8 -30-876.096 573.757   6
  -8  -4  30-738.916 499.825   5
  -8  -4  30-514.372 997.731   2
   4   8 -30-1849.30 674.524   6
  -8   4 -30-986.706 612.795   6
  -4   8  30-260.665 1111.11   2
   4  -8  30 794.355 865.548   2
  -8  -4  32 88.0612 480.814   5
  -4  -8 -32 1105.09 565.092   6
  -8   4 -32-1080.19 517.682   4
  -8   4 -32 244.475 548.389   6
  -8   4 -34 1621.75 579.453   6
  -8  -4  34 1752.19 515.034   5
  -8  -4  36-355.132 487.258   5
  -8   4 -36-264.800 515.625   6
  -8  -4  38 1866.03 513.901   5
   4  -8  38 1021.63 496.537   5
  -8   4 -38 1347.32 555.123   6
  -8   4 -40-305.080 478.136   6
   4  -8  40-344.147 474.843   5
   4  -8  42 375.498 457.871   5
  -8   4 -42-776.624 434.828   6
  -5  -8  41 1925.53 496.820   5
  -5   8 -41 1461.04 495.177   6
   8  -5  41 1673.03 486.541   5
  -5  -8  39 737.640 475.667   5
  -5   8 -39 800.295 504.504   6
  -5  -8  37 266.145 470.753   5
  -8  -5 -37 403.228 523.525   6
  -5   8 -37 371.063 526.206   6
  -5  -8  35 3686.78 565.978   5
  -8  -5 -35 2838.92 610.551   6
  -5   8 -35 2573.67 630.516   6
  -5   8 -33 8106.75 810.853   6
  -5  -8  33 8643.50 683.460   5
  -8  -5 -31-152.895 519.943   6
  -5   8 -31-138.224 595.122   6
  -5  -8  31 212.874 445.433   5
  -5   8 -29 1267.34 586.246   6
  -5  -8  29 996.245 813.368   2
  -5  -8  29 1174.63 430.549   5
  -8   5  29 915.534 997.833   2
  -8  -5 -29 1874.43 585.284   6
  -8  -5 -27 26391.9 1116.41   6
  -5  -8  27 28066.9 961.456   5
  -8   5  27 27329.7 2456.49   2
  -5   8 -27 30411.1 1112.14   4
   8  -5  27 21949.5 2107.96   2
  -5   8 -27 23599.7 1083.06   6
  -5  -8  27 22107.8 2007.85   2
  -8   5  25 6337.55 1332.48   2
  -5   8 -25 5051.49 566.500   4
  -8  -5 -25 5147.81 626.620   6
  -8  -5 -25 5168.05 486.028   4
  -5   8 -25 4025.75 609.346   6
  -5  -8  25 3730.73 940.020   2
   8  -5  25 6757.44 1225.26   2
  -5  -8  25 5988.24 531.624   5
  -8  -5 -23 20590.0 798.783   4
  -8  -5 -23 16715.5 841.463   6
  -5  -8  23 18887.4 762.832   5
  -5   8 -23 22642.2 895.185   4
  -5   8 -23 19837.9 2189.31   3
  -5  -8  23 18826.6 1704.40   2
   8  -5  23 19393.2 1758.51   2
   5   8  23 18110.7 1536.49   2
  -8   5  23 20590.1 1960.21   2
  -5   8 -23 17363.5 892.527   6
  -5  -8  21 29590.9 857.271   5
  -5   8 -21 29187.1 901.175   4
  -8   5  21 33642.8 2303.50   2
  -5  -8  21 28429.7 1914.79   2
  -5   8 -21 32557.3 1044.19   6
  -8  -5 -21 31289.1 1017.22   6
  -5  -8  21 31849.2 988.975   7
  -8  -5 -21 29865.4 872.530   4
   8  -5  21 30940.4 2033.49   2
   5   8  21 30795.7 1803.08   2
  -8  -5 -19 14721.8 622.581   4
  -5   8 -19 14513.6 711.765   6
  -8  -5 -19 14515.6 1247.72   3
   5   8  19 13732.5 1170.78   2
  -5  -8  19 16238.6 766.922   7
  -5  -8  19 13795.1 1277.43   2
   8  -5  19 15323.2 1379.23   2
  -8  -5 -19 14998.2 739.893   6
   5   8  17 40497.0 1813.13   2
  -5   8 -17 36174.1 1009.85   6
  -8  -5 -17 39628.8 1802.50   3
  -5  -8  17 36802.4 1955.21   2
   8  -5  17 38840.8 2015.85   2
   8  -5  15 77451.5 2661.55   2
  -5  -8  15 71077.9 2555.73   2
   5   8  15 75498.5 2260.65   2
  -8  -5 -15 77766.6 2408.43   3
  -5  -8  13 53770.1 2087.56   2
  -8  -5 -13 58479.7 2066.06   3
   8  -5  13 61283.5 2237.81   2
  -8  -5 -11 48276.6 1765.20   3
  -5  -8  11 44017.6 1798.55   2
  -8   5   9 111353. 1858.38   3
  -5  -8   9 111881. 2641.28   2
  -8  -5  -9 115166. 2614.06   3
  -5  -8   7 5681.28 701.009   2
  -8  -5  -7 5217.49 658.283   3
  -8   5   7 5043.33 579.185   3
  -8   5   5 272986. 3335.41   3
  -8  -5  -5 282904. 3730.02   3
  -5  -8   5 273773. 3777.54   2
  -8  -5  -3 163720. 2761.31   3
  -5  -8   3 158076. 2729.10   2
  -5  -8   1 25177.3 1104.85   3
  -8  -5  -1 25734.1 1168.38   3
  -8   5   1 24503.7 1224.89   3
  -5  -8  -1 22286.4 1045.44   3
  -8  -5   1 21761.1 1059.94   3
  -8  -5   1 22582.0 793.873   2
  -8  -5   3 129330. 2380.64   3
  -8  -5   3 127104. 2034.01   2
  -5  -8  -3 124157. 2291.63   3
  -8  -5   5 268257. 3267.54   2
  -5  -8  -5 269483. 3375.01   3
  -5  -8  -7 5269.62 585.014   3
  -8  -5   7 6474.90 641.637   3
  -8  -5   7 6289.51 647.950   2
  -8  -5   9 118391. 2535.13   2
  -5  -8  -9 116007. 2342.98   3
  -8  -5  11 55200.2 1846.37   2
  -5  -8 -11 55596.0 1646.33   3
   5  -8  11 56819.5 2136.17   2
   8   5  11 53863.9 1352.20   2
  -5  -8 -13 46386.6 1558.92   3
  -8  -5  13 46980.2 1876.11   2
   5  -8  13 49703.6 2130.77   2
   8   5  13 47913.9 1490.74   2
   8   5  15 74889.0 1998.97   2
  -5  -8 -15 71758.2 1947.59   3
  -8  -5  15 69644.5 2357.79   2
   5  -8  15 75426.6 2691.25   2
  -8   5 -15 77735.5 3109.18   3
  -8   5 -17 35817.4 2268.25   3
  -8  -5  17 36138.5 1881.66   2
   8   5  17 39318.7 1652.08   2
   5  -8  17 37192.2 2046.41   2
  -8  -5  19 13997.1 1284.27   2
  -8  -5  19 14008.2 604.416   5
  -8   5 -19 12956.3 614.051   4
  -5  -8 -19 14106.4 692.420   6
  -8   5 -19 15051.5 1651.39   3
   5  -8  19 14168.9 1339.65   2
  -8   5 -19 12555.8 761.137   6
   5  -8  19 14758.5 717.608   7
  -8  -5  21 26661.6 1819.24   2
  -8   5 -21 27944.2 2192.34   3
  -8   5 -21 28187.4 882.841   4
   5  -8  21 28436.7 1996.19   2
  -8  -5  21 31331.1 864.337   5
  -5  -8 -21 29706.2 968.344   6
   5  -8  21 29744.5 960.279   7
  -8   5 -21 28691.6 1024.23   6
   5  -8  23 16886.8 1660.98   2
  -8   5 -23 18067.4 784.431   4
  -5  -8 -23 18132.4 890.651   6
  -8   5 -23 17904.7 1964.48   3
  -5   8  23 21819.5 2116.08   2
  -8  -5  23 20010.8 777.835   5
  -8   5 -23 13764.4 866.378   6
  -8  -5  23 16827.2 1603.65   2
  -5  -8 -25 4806.00 585.770   6
  -5   8  25 6093.65 1265.29   2
  -8   5 -25 6514.56 577.435   4
  -8  -5  25 5714.51 1084.67   2
  -8   5 -25 6739.51 716.730   6
  -8  -5  25 5696.90 513.617   5
   5  -8  25 4985.52 1071.26   2
  -5  -8 -27 28283.1 1156.00   6
  -8   5 -27 24346.5 945.713   4
  -8  -5  27 28743.5 989.767   5
  -8  -5  27 21228.1 2028.34   2
   5  -8  27 21640.3 2046.32   2
  -5   8  27 27085.3 2593.95   2
  -8   5 -27 22253.3 1111.18   6
  -8   5 -29 1092.60 426.884   4
   5  -8  29 679.411 849.141   2
  -8  -5  29 1397.23 857.761   2
  -8  -5  29 1564.76 479.041   5
  -5  -8 -29 1133.15 538.587   6
  -8   5 -29 553.479 557.653   6
  -5   8  29 434.963 1024.49   2
  -5  -8 -31 220.247 535.331   6
  -8  -5  31-773.942 504.076   5
  -8   5 -31 777.190 571.308   6
  -8   5 -31-288.658 466.943   4
  -8  -5  33 8291.86 673.746   5
  -8   5 -33 5738.85 712.951   6
  -8   5 -35 3350.31 629.001   6
  -8  -5  35 3479.08 552.090   5
  -8  -5  37 615.885 494.685   5
  -8   5 -37 87.1022 495.768   6
   5  -8  39 510.251 458.081   5
  -8   5 -39 232.572 461.220   6
  -8  -5  39 625.552 437.371   5
   5  -8  41 1962.51 510.098   5
  -8   5 -41 742.386 439.999   6
   8  -6  42 493.571 442.185   5
  -6   8 -42 395.382 420.244   6
  -6  -8  40 547.597 461.579   5
  -6   8 -40 250.890 452.001   6
  -6   8 -38 420.187 497.839   6
  -6  -8  38 33.1877 481.481   5
  -6   8 -36 376.101 507.383   6
  -8  -6 -36 399.402 503.557   6
  -8  -6 -34 1501.03 550.740   6
  -6  -8  34 2781.03 544.952   5
  -6   8 -34 1637.86 588.446   6
  -6  -8  32 891.943 484.488   5
  -8  -6 -32-173.610 540.886   6
  -8  -6 -30 45.1533 533.434   6
  -6   8 -30-227.121 577.480   6
  -6   8 -30 442.615 505.459   4
  -6  -8  30-588.750 987.555   2
  -6  -8  30 1207.29 481.193   5
  -8  -6 -28 9520.06 807.608   6
   8  -6  28 7796.66 1393.11   2
  -6  -8  28 7307.00 1342.74   2
  -8   6  28 9946.10 1747.45   2
  -6   8 -28 11106.3 774.545   4
  -6  -8  28 9345.72 670.674   5
  -6   8 -28 11412.8 879.913   6
  -6   8 -26 18502.0 863.332   4
  -8  -6 -26 13037.3 847.804   6
  -8   6  26 15801.0 1992.25   2
  -6  -8  26 13233.3 1580.00   2
  -6  -8  26 16384.0 775.951   5
   8  -6  26 14684.0 1764.86   2
  -6   8 -26 14290.7 888.116   6
  -8  -6 -24 5476.44 506.446   4
  -6  -8  24 5374.31 1025.62   2
  -8   6  24 6379.17 1316.68   2
  -6  -8  24 5332.63 504.582   5
  -8  -6 -24 5230.78 599.667   6
  -6   8 -24 6020.30 576.187   4
  -6   8 -24 4861.81 617.261   6
  -6   8 -24 5391.75 1441.30   3
   8  -6  24 6157.02 1158.56   2
  -8  -6 -22 5903.88 529.498   4
   8  -6  22 6479.42 1159.85   2
  -6   8 -22 6550.28 1627.04   3
  -8  -6 -22 7134.15 651.580   6
  -8   6  22 8312.46 1425.26   2
  -6  -8  22 6764.10 555.995   5
  -6   8 -22 7820.22 622.727   4
  -6   8 -22 6055.27 662.378   6
  -6  -8  22 4864.77 1018.20   2
   6   8  20 28877.1 1661.44   2
   8  -6  20 29241.9 1951.80   2
  -6  -8  20 27436.6 1844.66   2
  -6  -8  20 27044.9 823.138   5
  -8  -6 -20 28198.4 831.704   4
  -8  -6 -20 27314.1 934.798   6
  -6   8 -20 28965.0 991.627   6
  -6  -8  20 31901.4 981.503   7
  -6   8 -20 25975.8 849.747   4
  -6   8 -18 40052.9 1059.52   6
   8  -6  18 38255.9 2101.42   2
  -6  -8  18 36427.5 959.729   7
  -8  -6 -18 33509.7 973.361   6
  -6  -8  18 36508.0 886.499   5
  -8  -6 -18 37707.2 1829.23   3
  -8  -6 -18 36789.6 890.915   4
   6   8  18 35778.1 1711.34   2
  -6  -8  18 33740.0 1912.74   2
   6   8  16 15752.9 1138.30   2
  -6  -8  16 15031.0 1273.04   2
  -8  -6 -16 15233.2 1197.86   3
   8  -6  16 16293.4 1372.19   2
  -8  -6 -14 47403.6 1853.60   3
   8  -6  14 51708.4 2184.95   2
  -6  -8  14 47264.3 2009.31   2
   6   8  14 49462.9 1768.52   2
  -8  -6 -12 128964. 2905.93   3
  -6  -8  12 124729. 3055.41   2
  -8   6  10 39110.7 1074.56   3
  -6  -8  10 42465.4 1765.40   2
  -8  -6  -8 12032.9 902.547   3
  -8   6   8 11636.8 753.007   3
  -6  -8   8 11367.3 909.926   2
  -8  -6  -6 172131. 3043.67   3
  -6  -8   6 169379. 3139.95   2
  -8   6   6 163925. 2599.65   3
  -6  -8   4 55008.5 1697.22   2
  -8  -6  -4 55103.9 1732.49   3
  -8   6   4 55652.6 1666.03   3
  -8  -6  -2 68554.4 1843.24   3
  -6  -8   2 66797.3 1760.87   3
  -8  -6   0 26351.5 1137.01   3
  -6  -8   0 25125.6 1113.62   3
  -8  -6   2 76141.4 1613.24   2
  -6  -8  -2 77824.0 1864.88   3
  -8  -6   2 74254.3 1849.16   3
  -8  -6   4 63347.6 1583.16   2
  -8  -6   4 63908.3 1732.16   3
  -6  -8  -4 61849.9 1690.75   3
  -8  -6   6 162087. 2797.33   3
  -8  -6   6 160452. 2702.69   2
  -6  -8  -6 156256. 2717.29   3
  -8  -6   8 10528.6 842.440   2
  -6  -8  -8 9954.67 781.584   3
  -8  -6  10 46997.9 1760.69   2
  -6  -8 -10 45429.9 1594.22   3
  -8  -6  12 130231. 3016.52   2
  -6  -8 -12 126978. 2640.74   3
   8   6  14 43635.1 1478.99   2
  -8  -6  14 45898.5 1934.33   2
   6  -8  14 47631.2 2159.54   2
  -6  -8 -14 47787.8 1701.23   3
  -8  -6  16 15153.3 1257.16   2
   8   6  16 14125.5 990.368   2
  -6  -8 -16 14498.7 1017.48   3
  -8   6 -16 16900.5 1837.78   3
   6  -8  16 14723.0 1370.40   2
  -8   6 -18 35596.1 2349.43   3
   6  -8  18 35901.6 2081.38   2
  -8  -6  18 33420.4 854.848   5
   6  -8  18 29230.5 856.409   7
  -6  -8 -18 33235.8 950.944   6
  -6  -8 -18 33110.1 836.582   4
  -8  -6  18 34191.8 1918.86   2
  -8   6 -18 34931.5 1038.24   6
  -8   6 -18 30660.4 856.775   4
  -8  -6  20 26759.5 1821.82   2
  -6  -8 -20 27232.8 938.828   6
  -8  -6  20 29752.7 826.467   5
  -8   6 -20 28113.4 2195.14   3
   6  -8  20 27995.6 1929.17   2
   6  -8  20 27057.6 912.992   7
  -8   6 -20 27402.2 981.381   6
  -8   6 -20 28161.1 862.135   4
  -8   6 -22 6139.01 710.519   6
  -6  -8 -22 9641.44 701.456   6
  -8   6 -22 6291.01 1411.52   3
  -8  -6  22 5710.46 1061.63   2
  -8   6 -22 7204.50 605.038   4
   6  -8  22 6584.78 1182.14   2
  -8   6 -24 5967.07 678.999   6
  -6   8  24 6984.98 1390.52   2
  -8  -6  24 5647.91 514.419   5
   6  -8  24 7386.40 1229.27   2
  -6  -8 -24 5892.45 594.477   6
  -8  -6  24 5536.58 1024.55   2
  -8   6 -24 6476.47 553.901   4
  -8  -6  26 15499.8 744.914   5
  -8   6 -26 12955.4 863.792   6
  -8  -6  26 12475.3 1518.02   2
   6  -8  26 15819.1 1826.32   2
  -6  -8 -26 14644.2 886.194   6
  -6   8  26 17711.6 2095.55   2
  -8   6 -26 13582.1 772.864   4
  -8   6 -28 11909.6 940.406   6
   6  -8  28 7626.69 1396.07   2
  -8   6 -28 8189.70 655.394   4
  -8  -6  28 8716.76 652.405   5
  -8  -6  28 6766.85 1265.38   2
  -6   8  28 8981.52 1765.93   2
  -6  -8 -28 8461.16 773.161   6
  -8  -6  30-449.528 502.888   5
   6  -8  30 1075.72 897.004   2
  -8   6 -30 1044.80 598.175   6
  -6  -8 -30-346.690 533.949   6
  -8   6 -30 1038.08 478.508   4
  -6   8  30-587.094 1263.21   2
  -8  -6  30-453.071 968.489   2
  -8   6 -32 418.701 543.097   6
  -8  -6  32 1611.25 505.615   5
  -6  -8 -32 1461.92 561.071   6
  -8   6 -32 1622.23 499.554   4
  -8  -6  34 1780.95 517.261   5
  -8   6 -34 1556.26 586.344   6
  -8  -6  36 1305.68 496.189   5
  -8   6 -36 980.763 540.500   6
  -8  -6  38 1461.25 500.664   5
  -8   6 -38-584.177 508.857   6
  -8   6 -40 624.307 467.370   6
   6  -8  40 572.101 457.405   5
  -8  -6  40 114.615 426.092   5
   6  -8  42 863.940 446.816   5
  -8   6 -42 259.395 421.579   6
   8  -7  41-390.114 442.698   5
  -7   8 -41-94.3340 424.529   6
  -7  -8  41-567.609 452.553   5
  -7  -8  39 189.637 463.170   5
  -7   8 -39-154.918 446.901   6
  -7   8 -37-201.456 475.367   6
  -7  -8  37 263.343 476.241   5
  -7   8 -35-913.114 570.907   6
  -7  -8  35-169.098 475.513   5
  -7  -8  33 801.902 478.288   5
  -7   8 -33 820.822 561.126   6
  -8  -7 -33 1116.72 539.206   6
  -7   8 -31 896.570 495.844   4
  -8  -7 -31-172.400 539.796   6
  -7   8 -31-90.0964 534.976   6
  -7  -8  31-321.891 473.821   5
  -7   8 -29 3366.13 588.790   4
  -8  -7 -29 1970.04 592.219   6
  -7  -8  29 1601.92 936.827   2
  -8   7  29 3003.99 1297.40   2
  -7  -8  29 3369.86 549.327   5
  -7   8 -29 1349.74 581.228   6
  -7  -8  27-113.266 429.533   5
  -8  -7 -27 341.497 535.020   6
   8  -7  27 576.496 965.998   2
  -7   8 -27 1348.95 585.424   6
  -8   7  27-6.55014 1062.76   2
  -7  -8  27 93.2698 822.474   2
  -7   8 -27 630.983 503.058   4
   8  -7  25 1196.57 877.994   2
  -8   7  25 1578.13 1067.46   2
  -7   8 -25 4864.39 684.388   6
  -7  -8  25 2803.59 515.302   5
  -7   8 -25 1719.96 482.467   4
  -7  -8  25 1054.90 838.506   2
  -8  -7 -25 6047.80 684.409   6
  -7   8 -23 15435.2 769.205   4
   8  -7  23 12846.0 1539.01   2
  -8   7  23 14985.8 1837.60   2
  -8  -7 -23 13271.2 788.644   6
  -7  -8  23 11108.2 1384.17   2
  -7  -8  23 13283.6 674.730   5
  -7   8 -23 12807.7 1837.43   3
  -8  -7 -23 12349.6 664.575   4
  -7   8 -23 12007.5 810.782   6
   8  -7  21 9838.49 1339.75   2
  -7   8 -21 10398.1 1761.99   3
  -7  -8  21 10020.2 587.286   5
  -8  -7 -21 9448.03 676.085   6
  -7  -8  21 8518.22 1142.33   2
  -7   8 -21 10174.6 696.861   6
  -8  -7 -21 9415.64 563.573   4
  -7   8 -21 9915.48 616.889   4
  -8  -7 -19 10532.3 658.268   6
  -7   8 -19 9894.84 593.088   4
  -7  -8  19 11477.2 724.303   7
  -7   8 -19 11257.2 715.089   6
   8  -7  19 11269.3 1301.37   2
   8  -7  19 7689.82 540.995   7
  -7  -8  19 10194.1 583.590   5
  -8  -7 -19 10632.9 590.014   4
  -7  -8  19 10019.8 1193.58   2
  -7  -8  17 6011.24 912.152   2
  -8  -7 -17 5743.11 504.464   6
  -8  -7 -17 6678.20 879.955   3
   8  -7  17 6106.33 943.651   2
   7   8  17 6321.40 794.230   2
  -8  -7 -17 6703.84 481.795   4
  -7   8 -17 7064.74 574.939   6
  -7  -8  17 6238.09 474.300   5
  -8  -7 -15 87329.6 2631.97   3
   7   8  15 82163.4 2259.00   2
  -7  -8  15 81264.7 2756.47   2
  -7  -8  13 26333.0 1565.98   2
  -8  -7 -13 27633.7 1501.01   3
   7   8  13 26430.1 1234.28   2
  -7  -8  11 6364.30 803.389   2
  -8  -7 -11 6435.14 802.742   3
  -7  -8   9 97623.1 2533.11   2
  -8   7   9 95168.3 1847.50   3
  -8   7   7 14840.4 908.405   3
  -8  -7  -7 14109.7 963.987   3
  -7  -8   7 13812.7 976.288   2
  -7  -8   5 4979.58 685.904   2
  -8   7   5 4518.08 732.405   3
  -8  -7  -5 5361.91 678.112   3
  -7  -8   3 28061.6 1220.10   3
  -8  -7  -3 30161.7 1297.87   3
  -7  -8   3 26454.0 1185.62   2
  -7  -8   1 5611.54 619.480   3
  -8  -7  -1 4821.95 579.743   3
  -7  -8  -1 3620.89 530.927   3
  -8  -7   1 3170.24 487.347   3
  -8  -7   3 32933.6 1231.29   2
  -7  -8  -3 32286.2 1293.10   3
  -8  -7   3 33437.6 1312.38   3
  -7  -8  -5 5926.09 677.963   3
  -8  -7   5 7067.43 697.388   2
  -8  -7   5 7020.66 698.506   3
  -7  -8  -7 14419.1 941.716   3
  -8  -7   7 14419.2 933.236   2
  -7  -8  -9 97593.2 2359.48   3
  -8  -7   9 101122. 2515.70   2
  -7  -8 -11 6580.60 770.669   3
   8   7  11 5725.72 569.343   2
  -8  -7  11 5037.75 741.460   2
  -8  -7  13 27753.8 1552.24   2
   8   7  13 23535.1 1081.85   2
  -7  -8 -13 27226.4 1394.79   3
  -8  -7  15 81188.7 2694.79   2
   7  -8  15 88956.2 3075.58   2
  -7  -8 -15 84343.4 2412.67   3
  -7  -8 -17 6273.40 456.155   4
   7  -8  17 7929.57 1069.08   2
  -8  -7  17 6908.68 939.077   2
  -7  -8 -17 6748.68 810.171   3
  -8   7 -17 5904.98 558.852   6
  -8  -7  17 7191.77 487.632   5
  -7  -8 -17 7203.12 576.465   6
  -8   7 -19 14305.8 1823.03   3
  -7  -8 -19 11741.9 594.714   4
  -8   7 -19 12214.5 634.656   4
  -8   7 -19 11621.7 690.153   6
   7  -8  19 12954.6 1390.91   2
  -7  -8 -19 12102.0 699.772   6
  -8  -7  19 10393.8 1206.69   2
  -8  -7  19 11171.6 598.561   5
   7  -8  19 10624.2 672.066   7
  -8  -7  21 11075.9 618.397   5
  -7  -8 -21 10337.4 673.908   6
  -8   7 -21 11565.6 1609.09   3
  -8   7 -21 10506.0 632.556   4
   7  -8  21 10705.4 1366.91   2
  -8   7 -21 10586.9 723.931   6
  -8  -7  21 9800.67 1203.41   2
  -8   7 -23 11872.3 834.279   6
  -8   7 -23 12010.4 704.753   4
   7  -8  23 11673.8 1477.71   2
  -7   8  23 14760.7 1810.84   2
  -8   7 -23 12043.5 1732.90   3
  -7  -8 -23 12290.6 780.871   6
  -8  -7  23 12728.9 686.974   5
  -8  -7  23 10747.6 1363.50   2
  -7  -8 -25 2709.73 593.401   6
  -8   7 -25 1643.42 472.111   4
   7  -8  25 2020.91 1001.23   2
  -8   7 -25 3400.40 654.868   6
  -8  -7  25 1511.66 825.915   2
  -8  -7  25 1770.36 463.892   5
  -7   8  25 2480.58 1199.12   2
  -7  -8 -27 157.457 501.883   6
  -8   7 -27 811.002 582.124   6
   7  -8  27 232.983 897.391   2
  -8  -7  27 529.464 802.596   2
  -8  -7  27 940.065 463.093   5
  -7   8  27 174.651 1074.85   2
  -8   7 -27 276.688 466.092   4
  -8   7 -29 2613.50 531.629   4
  -8   7 -29 1926.13 609.408   6
  -8  -7  29 2116.75 1058.23   2
  -7   8  29 2502.95 1226.70   2
  -7  -8 -29 1220.43 512.975   6
  -8  -7  29 2020.80 489.612   5
  -8  -7  31 294.254 446.741   5
  -8   7 -31-553.819 570.015   6
  -7  -8 -31 355.928 514.275   6
  -8   7 -31 46.3516 479.982   4
  -8  -7  33 1108.02 517.145   5
  -8   7 -33 489.956 528.508   6
  -8  -7  35-181.206 483.900   5
  -8   7 -35-60.5076 504.948   6
  -8  -7  37-577.716 491.984   5
  -8   7 -37-342.888 502.020   6
  -8  -7  39-3.72493 467.144   5
  -8   7 -39-237.541 443.975   6
  -8  -7  41-481.800 405.571   5
  -8   7 -41-562.370 446.162   6
   7  -8  41-298.749 454.653   5
  -8  -8   0 349175. 4173.54   3
  -8  -8  -2 18260.4 1019.20   3
  -8  -8   2 18483.9 1009.83   3
  -8  -8   4 32477.2 1309.40   2
  -8  -8   4 32619.5 1343.39   3
  -8  -8  -4 32644.1 1359.06   3
  -8  -8   6 173816. 3141.20   2
  -8   8   6 171616. 2998.56   3
  -8  -8  -6 175260. 3154.30   3
  -8  -8   8 71475.5 2163.68   2
  -8   8   8 71342.1 1785.15   3
  -8  -8  -8 74882.3 2174.55   3
  -8   8  10 97183.1 1860.19   3
   8   8  10 96848.9 1795.08   2
  -8  -8 -10 110869. 2724.28   3
  -8  -8  10 111273. 2768.23   2
   8   8  12 20508.5 1008.69   2
  -8  -8 -12 23919.6 1364.31   3
  -8  -8  12 22584.8 1431.53   2
  -8  -8  14 80169.1 2731.97   2
  -8  -8 -14 80802.6 2459.41   3
  -8  -8 -16 68682.6 1143.17   4
  -8  -8  16 68288.1 1191.28   5
  -8   8 -16 69759.4 1349.99   6
  -8  -8 -16 71268.9 2387.77   3
  -8  -8  16 69385.5 2656.03   2
   8  -8  18 9375.56 614.585   7
  -8  -8 -18 10193.0 575.534   4
  -8  -8 -18 11526.2 694.275   6
  -8   8 -18 10319.8 692.926   6
  -8  -8  18 9887.04 678.540   7
  -8   8 -18 10481.5 579.448   4
  -8  -8  18 9446.53 1143.01   2
  -8  -8  18 9610.27 571.695   5
  -8  -8  20 7986.78 520.686   5
  -8   8 -20 7885.23 535.082   4
  -8   8 -20 7920.80 1560.16   3
   8  -8  20 7662.79 579.755   7
   8  -8  20 9366.04 1298.10   2
  -8  -8 -20 6818.41 569.881   6
  -8  -8  20 6387.08 971.233   2
  -8   8 -20 7313.12 608.677   6
  -8  -8 -20 7775.20 493.560   4
  -8   8 -22 23030.1 2206.11   3
   8  -8  22 22721.2 1941.38   2
  -8  -8 -22 21736.4 919.816   6
  -8   8 -22 25907.7 870.614   4
  -8  -8  22 22949.1 814.266   5
  -8  -8  22 20213.5 1755.82   2
  -8   8 -22 20019.8 938.981   6
  -8  -8  24 32646.2 1016.00   5
  -8   8  24 37459.1 2908.74   2
  -8   8 -24 33698.3 1056.29   4
  -8  -8 -24 29518.4 1132.56   6
  -8   8 -24 27691.6 2457.43   3
  -8   8 -24 28539.5 1116.50   6
  -8  -8  24 27053.7 2105.61   2
  -8   8 -26 7051.27 642.356   4
  -8  -8  26 3744.30 988.132   2
  -8  -8  26 6352.41 583.716   5
  -8   8 -26 4331.83 662.522   6
  -8  -8 -26 5167.36 655.544   6
  -8   8  26 7009.33 1564.08   2
  -8  -8  28 4581.47 531.371   5
  -8   8  28 7791.26 1672.69   2
  -8  -8  28 5053.80 1194.11   2
  -8   8 -28 2430.87 596.027   6
  -8  -8 -28 4330.20 624.996   6
  -8   8 -28 5605.16 580.092   4
  -8   8 -30 2419.25 550.542   4
  -8  -8  30 1830.16 475.411   5
  -8  -8 -30 862.255 512.369   6
  -8   8 -30 2448.08 615.564   6
  -8   8 -32 5617.96 617.454   4
  -8  -8 -32 4165.80 649.849   6
  -8   8 -32 3172.24 645.300   6
  -8  -8  32 4266.42 592.872   5
  -8  -8  34 326.540 467.052   5
  -8   8 -34-83.2689 521.835   6
  -8   8 -36 492.054 485.008   6
  -8  -8  36 1242.64 492.163   5
  -8  -8  38 3679.70 570.550   5
  -8   8 -38 3049.07 553.295   6
  -8  -8  40 863.085 452.445   5
   8  -8  40-126.521 445.799   5
  -8   8 -40 392.573 436.718   6
   8  -8  42 433.052 421.403   5
  -8   8 -42 506.745 397.727   6
  -9   0  -1 7440.56 699.354   3
  -9   0   1 8631.11 709.436   3
  -9   0  -3 30934.9 1297.49   3
  -9   0   3 29391.3 1135.51   3
  -9   0   5 119445. 2175.87   3
  -9   0  -5 117603. 2572.03   3
   0  -9   7 8867.28 933.863   2
  -9   0  -7 9188.63 960.396   3
  -9   0   7 9946.21 789.030   3
   0  -9   9 31219.8 1545.14   2
  -9   0  -9 33994.8 1557.14   3
  -9   0   9 30806.7 1157.13   3
  -9   0 -11 46226.6 1902.61   3
  -9   0  11 41884.9 1298.73   3
   0  -9  11 42084.8 1802.67   2
   9   0  11 48779.6 1662.11   2
  -9   0  13 49122.9 1956.45   2
   0  -9  13 44820.6 1977.18   2
  -9   0 -13 49839.0 2116.06   3
   9   0  13 51858.7 1842.86   2
   9   0  15 964.488 579.874   2
   0  -9  15 467.144 546.306   2
  -9   0 -15 976.791 710.340   3
  -9   0  15 514.533 550.297   2
   9   0  17 9793.99 1004.64   2
   0  -9  17 9071.15 1094.72   2
  -9   0 -17 8508.12 1102.16   3
  -9   0  17 7699.87 947.516   2
  -9   0  19 41229.1 2167.74   2
   0  -9 -19 44951.1 1141.51   6
   0  -9  19 44487.0 2371.16   2
   0   9 -19 41041.8 1136.72   6
   0  -9  19 45726.9 1215.64   7
   9   0  19 43399.0 2081.60   2
  -9   0 -19 44405.8 1049.15   4
  -9   0 -19 42829.5 2266.90   3
  -9   0 -19 43256.1 1137.96   6
   0   9 -21 37773.2 1109.00   6
  -9   0  21 35147.7 2103.61   2
   0  -9  21 37018.1 2251.04   2
   0   9  21 42222.0 2429.42   2
   9   0  21 37637.0 2052.49   2
  -9   0 -21 37463.6 992.190   4
  -9   0 -21 36100.1 2160.66   3
   0  -9  21 38700.5 1156.52   7
  -9   0  21 33124.9 893.763   5
  -9   0 -21 36809.0 1128.52   6
   0  -9 -21 39432.8 1089.80   6
   0  -9 -23-161.279 510.464   6
  -9   0 -23 3714.22 643.086   6
  -9   0  23 1885.82 781.747   2
   0  -9  23-1859.96 643.769   7
   0   9  23 925.770 791.702   2
  -9   0  23 503.581 418.626   5
   0  -9  23 1439.85 758.412   2
   0   9 -23 999.905 516.403   6
  -9   0 -23 1013.36 397.934   4
  -9   0 -25 3620.83 628.313   6
   0  -9  25 3466.50 1020.40   2
   0   9  25 4207.78 1183.65   2
  -9   0 -25 3336.48 503.721   4
  -9   0  25 4000.15 1047.88   2
   0   9 -25 3865.21 646.148   6
   0  -9 -25 5632.04 720.824   6
  -9   0  25 3529.81 530.397   5
   0   9 -27 8348.27 769.032   6
  -9   0 -27 10164.8 700.131   4
  -9   0 -27 10024.6 835.089   6
   0  -9  27 9307.19 1431.22   2
  -9   0  27 9639.01 1469.84   2
  -9   0  27 10500.9 683.365   5
   0   9  27 8890.79 1504.53   2
   0   9  29 3327.16 1102.10   2
   0   9 -29 868.377 594.141   6
  -9   0 -29 3545.16 507.978   4
  -9   0 -29 3139.87 649.383   6
   0  -9  29 1841.24 913.771   2
  -9   0  29 4763.79 1284.31   2
  -9   0 -31 751.703 430.354   4
  -9   0 -31 1410.19 582.953   6
  -9   0 -33-55.3321 515.476   6
   0  -9  33 159.783 444.873   5
   0   9 -33-1460.53 635.502   6
   0  -9  35 1757.12 505.324   5
   0   9 -35 809.885 586.661   6
  -9   0 -35 1539.66 554.499   6
  -9   0 -37-215.502 541.755   6
   0  -9  37-630.973 490.551   5
   0   9 -37 392.387 552.013   6
   0   9 -39-33.9114 536.595   6
   0  -9  39 315.611 458.885   5
  -9   0 -39 220.030 489.885   6
   0  -9  41 1043.88 476.497   5
  -9   0 -41 710.091 471.503   6
   9  -1  42-487.954 409.209   5
  -1  -9  42 591.138 446.067   5
  -1   9 -40-456.849 515.338   6
  -9  -1 -40-730.521 479.394   6
  -1  -9  40-351.452 478.202   5
  -1  -9  38 150.660 477.886   5
  -9  -1 -38-517.993 509.196   6
  -1   9 -38 179.615 540.096   6
  -9  -1 -36 418.615 553.899   6
  -1  -9  36-616.530 490.624   5
  -1   9 -36-243.235 569.248   6
  -1  -9  34-490.695 459.853   5
  -1   9 -34 301.842 575.570   6
  -9  -1 -34-249.438 509.099   6
  -9  -1 -32 177.655 535.283   6
  -1  -9  32 1326.90 470.019   5
  -1   9 -32 1238.62 628.278   6
  -9   1  30-21.8218 997.659   2
  -1  -9  30-604.205 986.530   2
  -9  -1 -30-160.945 570.791   6
  -1   9 -30 68.6747 563.900   6
  -9  -1 -30-434.452 460.131   4
  -9  -1 -28-1558.44 622.446   6
  -9   1  28-534.935 883.865   2
   1   9  28-830.982 1098.65   2
  -9  -1 -28-369.759 424.701   4
  -1  -9  28-307.266 885.899   2
  -1  -9  26 12578.2 1596.30   2
  -9  -1 -26 14602.9 779.207   4
  -1   9 -26 14471.7 909.126   6
  -9   1  26 12171.6 1637.35   2
   1   9  26 14639.9 1795.42   2
  -9  -1 -26 14870.1 945.453   6
  -1  -9  24 298.837 805.464   2
  -9  -1 -24 1150.42 563.460   6
  -9  -1 -24 1399.20 445.390   4
  -1   9 -24-461.870 569.559   6
  -9   1  24 2056.64 854.005   2
   1   9  24 1310.20 926.978   2
  -1  -9  22 1437.47 575.245   7
   1  -9 -22 1778.05 493.877   6
  -9  -1 -22 2954.40 558.399   6
  -1  -9  22 3264.59 913.562   2
  -9  -1 -22 3379.41 461.668   4
   1   9  22 3662.75 965.816   2
   9  -1  22 3570.52 919.979   2
  -9   1  22 3638.43 948.465   2
  -1   9 -22 2397.03 537.843   6
  -9  -1 -20 14489.2 1375.80   3
  -9   1  20 14170.3 1437.50   2
  -1  -9  20 14347.0 808.879   7
   1  -9 -20 15233.5 751.397   6
   1   9  20 17099.7 1582.64   2
   9  -1  20 15500.8 1377.22   2
  -9  -1 -20 15310.8 702.258   4
  -9  -1 -20 13248.9 789.610   6
  -1  -9  20 14823.0 1440.74   2
  -1   9 -20 14563.7 765.668   6
  -1   9 -18 36696.7 995.644   6
  -9   1  18 39425.8 2054.27   2
  -9  -1 -18 38292.4 2054.03   3
  -1  -9  18 37471.9 1028.19   7
  -9  -1 -18 37748.9 1017.12   6
   1  -9 -18 37134.5 968.428   6
   9  -1  18 42284.5 1970.96   2
  -1  -9  18 38682.2 2077.10   2
  -9  -1 -18 37659.6 951.857   4
  -1  -9  16 10810.9 1105.01   2
  -9   1  16 11043.8 1109.58   2
   9  -1  16 11387.1 1062.81   2
  -9  -1 -16 12607.5 1224.75   3
   9  -1  14 5156.33 798.873   2
  -9   1  14 5451.85 828.993   2
  -1  -9  14 4556.66 783.149   2
  -9  -1 -14 5309.00 908.306   3
  -9  -1 -12 113025. 2985.86   3
   9  -1  12 113765. 2720.85   2
  -1  -9  10 15927.3 1123.44   2
  -9   1  10 15369.3 817.958   3
  -1  -9   8 39087.3 1691.59   2
  -9  -1  -8 41299.8 1676.15   3
  -9   1   8 43424.2 1322.71   3
  -9  -1  -6 18473.5 1095.41   3
  -9   1   6 19452.8 910.325   3
  -1  -9   6 19442.5 1140.06   2
  -9   1   4 10990.1 743.317   3
  -9  -1  -4 12033.4 839.131   3
  -9  -1  -2 3101.54 557.648   3
  -9   1   2 3264.03 546.334   3
  -9  -1   0 9224.09 720.536   3
  -9   1   0 8727.01 736.584   3
  -9  -1   2 2351.00 492.847   3
  -9   1  -2 3834.94 616.042   3
  -9   1  -4 6799.12 720.127   3
  -9  -1   4 7724.19 633.208   3
  -9  -1   6 13990.9 818.940   3
  -9   1  -6 15239.9 1018.55   3
   1  -9   8 39053.0 1674.21   2
  -9  -1   8 39251.6 1316.75   3
  -9   1  -8 42231.9 1739.19   3
  -9   1 -10 19814.2 1317.25   3
  -9  -1  10 16501.4 885.145   3
   9   1  10 21190.4 1021.33   2
   1  -9  10 17209.4 1190.28   2
  -9  -1  10 18384.5 1088.47   2
  -9   1 -12 121143. 3200.62   3
   9   1  12 123670. 2563.75   2
  -9  -1  12 115546. 2785.13   2
  -9   1 -14 5946.47 1002.16   3
   1  -9  14 4077.48 731.443   2
  -9  -1  14 5401.96 762.420   2
   9   1  14 5319.62 756.720   2
  -9  -1  16 17940.6 1336.72   2
   1  -9  16 16469.8 1341.49   2
   9   1  16 18327.6 1219.28   2
  -9   1 -16 16771.0 1457.35   3
   9   1  18 40360.2 1858.25   2
   1  -9  18 39287.6 2139.35   2
  -9   1 -18 37872.7 946.774   4
  -1  -9 -18 40707.2 1008.77   6
  -9  -1  18 37992.6 1998.17   2
  -9   1 -18 37124.7 1052.96   6
   1  -9  18 36992.5 1028.97   7
  -9   1 -18 41277.3 2225.86   3
   1   9 -20 15276.9 785.829   6
  -1  -9 -20 17211.9 756.868   6
   1  -9  20 15307.7 1472.85   2
  -9  -1  20 16074.9 1579.35   2
  -9   1 -20 14127.0 815.802   6
  -9   1 -20 15521.8 1568.70   3
  -9  -1  20 13859.9 621.565   5
   9   1  20 15352.7 1311.68   2
  -9   1 -20 15813.3 703.383   4
   1  -9  20 15266.2 822.189   7
  -9  -1  22 2556.91 412.428   5
   1  -9  22 2091.62 737.900   2
  -9  -1  22 2930.29 797.189   2
  -1   9  22 3492.67 1019.33   2
   1  -9  22 1110.33 573.535   7
  -1  -9 -22 2400.60 474.226   6
  -9   1 -22 2704.27 551.081   6
   1   9 -22 2211.09 531.100   6
  -9   1 -22 2544.92 439.416   4
  -9   1 -22 3103.73 945.520   3
  -9   1 -24 1292.12 435.147   4
   1   9 -24-721.429 617.129   6
  -9   1 -24 427.129 549.504   6
  -9  -1  24 1442.33 428.528   5
   1  -9  24 1391.92 848.838   2
  -1   9  24 789.119 879.995   2
  -9  -1  24 1581.25 850.810   2
  -1  -9 -24 353.106 482.462   6
  -9   1 -26 15338.4 975.273   6
  -9  -1  26 11782.1 1525.84   2
  -1  -9 -26 13813.8 833.057   6
  -9   1 -26 12805.6 767.193   4
  -1   9  26 14129.5 1768.27   2
   1  -9  26 12656.3 1582.89   2
   1   9 -26 16888.1 945.186   6
  -9  -1  26 14033.5 756.660   5
  -9   1 -28-1530.76 669.710   6
  -9  -1  28-622.465 884.003   2
  -9   1 -28-78.7688 423.719   4
   1  -9  28-798.178 994.336   2
  -1   9  28-1228.71 1200.46   2
  -9  -1  28-1158.67 524.071   5
  -9   1 -30 627.190 586.167   6
  -9   1 -30 358.867 422.312   4
  -9  -1  30-1160.04 1080.06   2
  -9  -1  30 758.929 474.243   5
  -1   9  30 1120.46 1094.67   2
   1   9 -30 213.104 594.396   6
   1  -9  30-306.328 960.662   2
   1   9 -32 695.542 625.704   6
  -9   1 -32 429.105 542.227   6
   1   9 -34-1307.04 631.558   6
  -9   1 -34 108.403 506.482   6
   1  -9  34 182.539 446.058   5
   1   9 -36-417.103 584.772   6
   1  -9  36-42.9482 454.705   5
  -9   1 -36 337.042 517.574   6
   1  -9  38-1067.77 507.548   5
   1   9 -38-242.473 577.434   6
  -9   1 -38-541.395 522.053   6
  -9   1 -40-593.560 482.558   6
   1  -9  40-350.147 468.097   5
   1  -9  42 209.757 437.993   5
  -9   1 -42-234.594 446.211   6
  -2   9 -41 302.186 479.955   6
  -2  -9  41 456.242 467.250   5
  -9  -2 -39-228.606 492.636   6
  -2  -9  39-159.368 472.304   5
  -2   9 -39 264.058 514.125   6
  -9  -2 -37 2412.81 595.834   6
  -2  -9  37 4244.69 607.336   5
  -2   9 -37 2975.70 621.756   6
  -9  -2 -35 1063.38 588.939   6
  -2   9 -35-654.053 600.031   6
  -2  -9  35 335.198 468.375   5
  -2   9 -33 484.200 559.988   6
  -2  -9  33 286.355 443.528   5
  -9  -2 -33-676.361 554.112   6
  -2  -9  31 17751.8 855.052   5
  -2   9 -31 18885.9 1032.96   6
  -9   2  29-960.611 1006.13   2
  -9  -2 -29-399.659 428.352   4
  -2  -9  29-1298.10 1040.79   2
  -9  -2 -29-989.764 603.092   6
  -9  -2 -27 2138.75 591.170   6
  -2   9 -27 2177.86 605.182   6
  -2  -9  27 3006.09 1052.16   2
  -9   2  27 2332.60 1015.13   2
   2   9  27 2452.32 1015.86   2
  -9  -2 -27 2418.24 467.603   4
  -2   9 -25 28649.8 1121.49   6
  -9  -2 -25 31432.9 1008.93   4
  -9   2  25 29263.7 2315.33   2
  -9  -2 -25 31607.0 1152.14   6
  -2  -9  25 29744.2 2209.99   2
   2   9  25 32711.1 2327.21   2
  -2  -9  23-1490.76 627.730   7
  -9  -2 -23-679.068 465.539   4
  -9   2  23 588.548 731.225   2
  -2  -9  23 205.316 713.857   2
   9  -2  23 860.291 699.258   2
   2   9  23-838.888 937.991   2
  -9  -2 -23-418.006 547.852   6
  -9  -2 -21 5495.61 649.928   6
  -2   9 -21 4715.40 608.633   6
  -9   2  21 4112.77 986.049   2
  -9  -2 -21 4641.54 528.401   4
  -2  -9  21 3653.88 971.958   2
   9  -2  21 4139.43 975.081   2
  -2  -9  21 5687.99 685.416   7
   2   9  21 3828.75 1047.47   2
  -9  -2 -19 60934.5 1345.78   6
  -9  -2 -19 64084.2 1229.74   4
   9  -2  19 62792.2 2491.38   2
  -2  -9  19 62617.2 1368.34   7
  -9  -2 -19 62701.5 2536.72   3
  -9   2  19 62692.7 2701.13   2
  -2  -9  19 60402.6 2642.84   2
  -2   9 -19 61369.9 1332.60   6
  -9  -2 -17 5822.34 937.671   3
  -9   2  17 6823.01 1002.46   2
  -2  -9  17 5878.63 915.457   2
   9  -2  17 6327.97 912.203   2
  -9  -2 -15 10122.7 1091.61   3
   9  -2  15 10001.8 1008.98   2
  -2  -9  15 10800.0 1119.50   2
  -9  -2 -13 88237.5 2659.42   3
   9  -2  13 92292.4 2629.12   2
  -2  -9  11 1968.32 578.265   2
  -9  -2 -11 1401.53 550.446   3
  -9   2  11 1518.77 348.620   3
  -2  -9   9 1428.66 475.466   2
  -9   2   9 1767.00 404.826   3
  -9  -2  -9 1723.60 531.252   3
  -9  -2  -7 165192. 3098.85   3
  -2  -9   7 155788. 3159.83   2
  -9   2   7 157249. 2493.17   3
  -9  -2  -5 23561.0 1186.68   3
  -9   2   5 23143.2 1031.88   3
  -2  -9   5 22643.1 1243.77   2
  -9  -2  -3 289637. 3759.26   3
  -9   2   3 291337. 3497.49   3
  -9  -2  -1 416491. 4289.78   3
  -9   2   1 430099. 4341.55   3
  -9  -2   1 414251. 4223.75   3
  -9   2  -1 420127. 4443.07   3
  -9  -2   3 229614. 3121.53   3
  -9   2  -3 238045. 3669.43   3
  -9  -2   3 230365. 2609.78   2
  -9  -2   5 15301.6 908.269   3
  -9   2  -5 15244.4 1092.32   3
  -9  -2   5 15264.0 830.570   2
  -9   2  -7 141788. 3133.56   3
  -9  -2   7 138281. 2449.57   3
  -9  -2   7 141704. 2600.36   2
  -9   2  -9 1105.28 645.336   3
   2  -9   9 1227.23 494.539   2
  -9  -2   9 1201.57 416.862   2
  -9  -2   9 982.179 367.863   3
   2  -9  11 2344.79 592.159   2
  -9  -2  11 1595.32 500.298   2
  -9   2 -11 2899.14 847.372   3
   9   2  11 2407.05 475.371   2
  -9   2 -13 91681.9 3037.67   3
  -9  -2  13 89673.9 2575.87   2
   9   2  13 93073.5 2276.93   2
   2  -9  15 11024.4 1155.75   2
   9   2  15 10708.3 940.632   2
  -9  -2  15 10193.4 1025.55   2
  -9   2 -15 11577.6 1382.51   3
   2  -9  17 5422.43 925.514   2
   9   2  17 5374.26 802.536   2
  -9  -2  17 4478.79 809.951   2
  -9   2 -17 5195.91 1012.46   3
   2  -9  19 60850.7 2659.19   2
  -9   2 -19 58966.0 1211.28   4
  -9  -2  19 58718.8 2472.21   2
   9   2  19 61046.3 2277.48   2
  -9   2 -19 58908.3 1325.20   6
  -9   2 -19 60488.5 2740.24   3
   2   9 -19 56761.5 1191.12   6
  -9  -2  19 56797.2 1072.28   5
   2  -9  19 57364.1 1317.96   7
  -2  -9 -19 62443.5 1309.16   6
  -9   2 -21 6467.03 687.094   6
   2   9 -21 4737.65 593.396   6
  -9  -2  21 4242.40 944.748   2
  -9  -2  21 5851.84 542.443   5
  -9   2 -21 4678.88 515.033   4
  -2  -9 -21 5101.29 606.138   6
   2  -9  21 4441.75 1017.63   2
  -9   2 -21 3945.59 1168.38   3
   2  -9  21 5186.19 639.181   7
   2  -9  23-619.074 603.170   7
   2   9 -23 96.2218 558.329   6
  -2   9  23 1366.93 884.092   2
  -2  -9 -23 2171.45 530.083   6
  -9  -2  23 363.789 468.139   5
  -9  -2  23 580.987 682.463   2
  -9   2 -23 810.019 404.003   4
  -9   2 -23 399.352 547.294   6
   2  -9  23 1060.18 754.494   2
  -9  -2  25 34392.4 1011.56   5
  -9   2 -25 29869.5 984.171   4
  -9   2 -25 29169.3 1186.40   6
  -2  -9 -25 31496.9 1137.46   6
  -2   9  25 33231.5 2549.19   2
   2   9 -25 31097.2 1126.12   6
  -9  -2  25 26639.0 2071.88   2
   2  -9  25 28217.7 2197.89   2
  -2   9  27 2536.98 1153.47   2
  -9  -2  27 3115.26 986.822   2
  -2  -9 -27 2613.67 540.831   6
  -9   2 -27 2690.16 480.990   4
  -9  -2  27 2946.55 504.831   5
  -9   2 -27 2549.50 634.669   6
   2  -9  27 2714.96 997.474   2
   2   9 -27 2847.29 649.940   6
  -2   9  29-607.777 1167.73   2
  -9   2 -29-792.960 477.600   4
   2   9 -29-1958.00 662.859   6
  -9  -2  29-892.506 950.295   2
   2  -9  29-843.903 1011.73   2
  -9  -2  29-940.940 531.921   5
  -9   2 -29-1476.41 621.052   6
  -9   2 -31 15737.8 1004.06   6
  -9  -2  31 18223.0 884.286   5
  -9   2 -31 18314.2 861.660   4
  -9   2 -33-275.005 533.264   6
  -9  -2  33-439.822 482.570   5
   2   9 -33-1089.82 637.187   6
  -9   2 -35 423.722 525.393   6
   2   9 -35-564.794 625.097   6
   2  -9  35 592.938 456.519   5
   2   9 -37 3702.52 697.240   6
  -9   2 -37 2117.68 591.161   6
   2  -9  37 2944.54 549.823   5
  -9   2 -39-335.093 490.511   6
   2  -9  39-258.162 473.333   5
  -9   2 -41 404.702 447.152   6
   2  -9  41 469.517 465.238   5
  -3  -9  42-85.1634 433.498   5
   9  -3  42-358.842 433.806   5
  -3   9 -42-409.826 437.628   6
  -3   9 -40 664.554 498.006   6
  -3  -9  40 1181.71 490.786   5
  -9  -3 -38 417.463 507.280   6
  -3   9 -38 539.828 516.950   6
  -3  -9  38 599.064 493.691   5
  -9  -3 -36-652.646 549.719   6
  -3  -9  36-188.331 495.528   5
  -3   9 -36 341.663 513.716   6
  -3   9 -34 527.161 558.547   6
  -9  -3 -34 7.73665 516.472   6
  -3  -9  34-842.274 491.419   5
  -9  -3 -32 1833.52 571.986   6
  -3  -9  32 1821.25 498.709   5
  -3   9 -32 2023.89 665.679   6
  -3  -9  30 4563.44 563.593   5
  -3  -9  30 4326.46 1268.46   2
  -3   9 -30 4202.27 688.319   6
  -9  -3 -30 3394.85 639.171   6
  -9   3  30 4274.58 1374.22   2
  -3  -9  28 3169.85 478.677   5
  -3   9 -28 178.850 587.611   6
  -3  -9  28 1185.76 872.957   2
  -9  -3 -28 3075.05 645.015   6
  -9   3  28 3825.22 1241.84   2
  -9  -3 -28 2768.47 461.736   4
  -9  -3 -26 421.248 420.900   4
  -9  -3 -26-748.310 608.175   6
  -3   9 -26 631.692 586.610   6
   3   9  26 452.634 863.278   2
  -3  -9  26 96.8788 798.548   2
  -9   3  26 388.156 896.084   2
  -3  -9  24 6899.96 1182.87   2
   9  -3  24 9311.95 1305.77   2
  -9   3  24 9077.58 1415.95   2
  -3   9 -24 8176.13 724.839   6
   3   9  24 8385.03 1231.11   2
  -9  -3 -24 7188.99 693.758   6
  -9  -3 -24 7883.60 599.185   4
   9  -3  22 27495.4 1935.45   2
  -3  -9  22 25713.9 983.632   7
  -3   9 -22 27152.5 1010.50   6
  -9   3  22 29478.0 2163.89   2
  -9  -3 -22 29067.2 906.489   4
   3   9  22 29144.5 1970.77   2
  -3  -9  22 27106.2 1967.87   2
  -9  -3 -22 25862.0 1000.07   6
  -9   3  20 4648.30 991.975   2
  -3  -9  20 4958.05 957.642   2
  -3   9 -20 4947.95 554.371   6
  -3  -9  20 4861.25 586.056   7
   3   9  20 6845.67 1099.84   2
  -9  -3 -20 5017.46 590.894   6
  -9  -3 -20 4874.79 909.138   3
   9  -3  20 4909.72 923.577   2
  -9  -3 -20 6271.86 518.214   4
  -3  -9  18 8897.18 661.640   7
  -9  -3 -18 7219.47 557.485   6
  -3  -9  18 7568.45 1014.28   2
  -9  -3 -18 7207.68 490.043   4
   9  -3  18 7864.49 1015.52   2
  -3   9 -18 8622.73 636.799   6
  -9  -3 -18 7957.57 1011.82   3
  -9   3  18 8793.23 1163.46   2
  -3  -9  16 31864.1 1807.01   2
   9  -3  16 33907.8 1788.88   2
  -9  -3 -16 34233.2 1782.32   3
   9  -3  14 15456.3 1249.30   2
  -3  -9  14 13040.7 1163.61   2
  -9  -3 -14 14917.5 1205.54   3
  -3  -9  12 84.1934 466.618   2
  -9  -3 -12-167.334 592.911   3
  -3  -9  10 7932.64 840.053   2
  -9   3  10 6897.42 557.670   3
  -9  -3 -10 7563.83 809.274   3
  -9  -3  -8 61700.5 1989.46   3
  -3  -9   8 60940.8 2012.10   2
  -9   3   8 62002.0 1573.43   3
  -9  -3  -6 19011.2 1075.44   3
  -9   3   6 17051.5 886.504   3
  -3  -9   6 20130.2 1183.46   2
  -9  -3  -4 23742.3 1159.46   3
  -9   3   4 25684.9 1094.54   3
  -9  -3  -2 134145. 2540.00   3
  -9   3   2 133140. 2434.03   3
  -9  -3   0 10539.8 792.913   3
  -9   3   0 10319.3 878.292   3
  -9   3  -2 125575. 2624.27   3
  -9  -3   2 121518. 2343.14   3
  -9  -3   2 121731. 1722.43   2
  -9  -3   4 27695.8 1006.21   2
  -9   3  -4 26799.0 1360.08   3
  -9  -3   4 29480.6 1174.44   3
  -9   3  -6 19390.6 1243.41   3
  -9  -3   6 19213.8 959.586   2
  -9  -3   6 18275.0 964.911   3
  -9  -3   8 68131.4 1752.54   3
  -9  -3   8 70786.1 1901.08   2
  -9   3  -8 66944.6 2306.81   3
  -9  -3  10 9832.55 826.647   2
  -9  -3  10 10254.1 738.648   3
   9   3  10 10342.7 632.864   2
   3  -9  10 10037.3 930.320   2
  -9   3 -10 10757.5 1128.12   3
  -9   3 -12 382.899 790.898   3
   9   3  12 597.075 424.926   2
  -9  -3  12 399.509 531.645   2
   3  -9  12 200.137 484.473   2
   9   3  14 11396.7 917.217   2
  -9   3 -14 10046.7 1343.44   3
  -9  -3  14 10340.2 1009.99   2
   3  -9  14 10342.9 1124.53   2
  -9   3 -16 34647.3 2159.91   3
  -9  -3  16 36264.3 1795.68   2
   3  -9  16 37607.5 1998.86   2
   9   3  16 39934.5 1626.37   2
  -9   3 -18 9733.25 1300.98   3
  -9  -3  18 9974.89 1092.65   2
  -9   3 -18 8346.00 637.440   6
   3  -9  18 10119.0 1186.24   2
  -3  -9 -18 9084.96 602.432   6
   3  -9  18 9724.98 687.190   7
  -9   3 -18 9207.35 566.022   4
  -9   3 -20 3871.11 1033.39   3
   3   9 -20 4497.90 533.574   6
  -9   3 -20 5400.82 613.857   6
   3  -9  20 3540.76 523.427   7
  -9  -3  20 5301.73 481.897   5
   3  -9  20 5188.93 968.649   2
  -3  -9 -20 5811.43 581.194   6
  -9  -3  20 4751.92 915.178   2
  -9   3 -20 4512.88 489.464   4
   3  -9  22 24519.0 943.036   7
  -9   3 -22 26201.3 1035.54   6
  -9   3 -22 26455.1 901.319   4
  -9   3 -22 24626.7 2067.30   3
  -9  -3  22 29817.3 911.197   5
   3  -9  22 24764.4 1939.36   2
  -3  -9 -22 26036.2 1004.09   6
   3   9 -22 21386.6 855.790   6
  -3   9  22 29242.2 2294.63   2
  -9  -3  22 25256.0 1854.47   2
  -9  -3  24 7610.45 1167.06   2
   3  -9  24 8542.80 1316.37   2
  -3  -9 -24 7767.02 654.174   6
  -9  -3  24 8859.00 593.462   5
   3   9 -24 8706.19 718.114   6
  -9   3 -24 8544.42 743.479   6
  -9   3 -24 8463.87 617.815   4
  -3   9  24 9418.17 1527.84   2
  -9   3 -26-351.281 446.246   4
  -3   9  26-218.120 1022.20   2
   3  -9  26 735.236 831.764   2
  -9   3 -26-626.953 629.241   6
   3   9 -26-93.5502 608.509   6
  -9  -3  26 941.932 483.357   5
  -3  -9 -26 1478.70 555.706   6
  -9  -3  26 501.786 782.568   2
  -9  -3  28 3153.03 1011.97   2
  -3  -9 -28 2054.53 517.673   6
  -9  -3  28 2596.38 488.530   5
  -9   3 -28 2404.71 655.165   6
   3   9 -28 207.584 601.434   6
  -3   9  28 2457.12 1061.43   2
   3  -9  28 3021.53 1024.53   2
  -9   3 -28 2672.65 466.561   4
  -3   9  30 5390.15 1502.84   2
  -9  -3  30 4279.08 1294.49   2
  -9   3 -30 4523.78 575.524   4
   3   9 -30 5699.00 764.003   6
  -9  -3  30 5405.59 603.555   5
  -9   3 -30 5272.13 726.075   6
   3  -9  30 4335.59 1217.65   2
  -9  -3  32 2227.55 541.961   5
  -9   3 -32 1407.47 584.037   6
  -9   3 -32 1490.32 445.236   4
  -9   3 -34-99.1821 505.413   6
   3   9 -34-1042.38 655.322   6
  -9  -3  34-657.944 491.074   5
  -9   3 -36-463.272 528.457   6
   3  -9  36-503.926 459.894   5
  -9   3 -38 10.3656 496.771   6
   3  -9  38 825.759 479.314   5
   3  -9  40 1126.75 489.591   5
  -9   3 -40 350.733 450.205   6
   3  -9  42 779.575 455.273   5
  -9   3 -42-146.650 407.104   6
  -4  -9  41 5.28464 440.178   5
  -4   9 -41-106.199 464.601   6
  -4   9 -39-1096.21 519.363   6
  -4  -9  39-574.747 467.908   5
  -9  -4 -37 422.882 522.155   6
  -4  -9  37-220.743 483.949   5
  -4  -9  35-685.570 497.745   5
  -9  -4 -35-677.171 562.483   6
  -4   9 -35 131.124 535.219   6
  -4  -9  33 1279.37 490.699   5
  -4   9 -33-296.255 572.206   6
  -9  -4 -33 272.289 544.466   6
  -4   9 -31 1884.56 637.096   6
  -9  -4 -31 524.781 559.140   6
  -4  -9  31 565.451 456.302   5
  -4   9 -29-396.341 556.396   6
  -4  -9  29-1313.79 1053.36   2
  -9  -4 -29 120.844 523.486   6
  -4  -9  29-624.279 425.028   5
  -9   4  29-147.242 966.685   2
  -9  -4 -27 3540.66 644.861   6
  -9   4  27 2266.32 1134.82   2
  -4  -9  27 2333.25 475.907   5
  -9  -4 -27 1943.16 475.729   4
  -4   9 -27 3176.47 637.143   6
  -4  -9  27 2092.01 962.765   2
  -4  -9  25 1854.71 428.681   5
  -9  -4 -25 2398.99 455.705   4
  -4  -9  25 2442.93 885.104   2
  -4   9 -25 719.932 541.385   6
  -9  -4 -25 1276.13 521.519   6
  -9   4  25 1752.93 942.911   2
   9  -4  25 2270.48 890.781   2
   4   9  23 4295.13 919.387   2
  -4  -9  23 4068.53 940.670   2
  -9   4  23 5295.14 1169.92   2
  -4   9 -23 2944.88 566.627   6
   9  -4  23 5400.17 1109.83   2
  -9  -4 -23 4378.96 602.970   6
  -9  -4 -23 3777.10 484.730   4
  -9   4  21-610.881 835.695   2
  -9  -4 -21-390.200 518.390   6
   9  -4  21-535.155 837.504   2
  -4  -9  21 595.481 650.794   2
   4   9  21 1181.35 777.052   2
  -4   9 -21-40.4513 513.544   6
  -4  -9  21 577.361 545.100   7
  -9  -4 -21-289.295 420.398   4
  -4   9 -19 1031.83 471.031   6
  -4  -9  19 732.726 594.081   2
  -9  -4 -19 1886.04 742.555   3
   9  -4  19 930.840 714.682   2
  -9  -4 -19 413.171 388.231   4
   4   9  19 591.104 633.791   2
  -9   4  19 1460.53 726.063   2
  -9  -4 -19 1184.77 456.714   6
  -4  -9  19 532.472 506.729   7
  -4   9 -17 5406.60 522.939   6
  -9  -4 -17 5605.19 426.205   4
  -4  -9  17 4822.06 820.088   2
   9  -4  17 6200.92 943.669   2
  -9  -4 -17 6434.23 894.065   3
  -9  -4 -15 12675.2 1107.46   3
  -4  -9  15 12659.7 1175.78   2
   9  -4  15 13805.6 1196.40   2
  -9  -4 -13 4417.00 786.759   3
  -4  -9  13 4753.50 799.372   2
  -4  -9  11 21195.0 1301.87   2
  -9  -4 -11 23647.6 1326.26   3
  -9  -4  -9 1545.17 517.837   3
  -9   4   9 1718.05 410.114   3
  -4  -9   9 1865.50 543.435   2
  -9  -4  -7 59859.7 1871.57   3
  -9   4   7 58466.4 1530.80   3
  -4  -9   7 58090.1 1956.60   2
  -9   4   5 10007.4 746.496   3
  -4  -9   5 10339.2 868.608   2
  -9  -4  -5 10884.7 824.468   3
  -9   4   3 175433. 2850.83   3
  -9  -4  -3 178643. 3001.26   3
  -9   4   1 7051.28 715.864   3
  -9  -4  -1 6576.27 645.186   3
  -9   4  -1 3637.66 658.432   3
  -9  -4   1 4136.31 358.952   2
  -9  -4   1 4071.26 534.135   3
  -9   4  -3 190826. 3414.30   3
  -9  -4   3 187919. 2354.05   2
  -9  -4   5 9944.14 680.850   2
  -9  -4   5 10248.6 744.133   3
  -4  -9  -5 10912.1 757.310   3
  -9   4  -5 10694.1 999.249   3
  -4  -9  -7 61698.0 1695.25   3
  -9  -4   7 61752.4 1720.95   3
  -9  -4   7 60343.4 1696.63   2
  -9   4  -7 62494.5 2248.93   3
  -4  -9  -9 2636.83 486.244   3
  -9  -4   9 2506.41 519.422   2
  -9  -4   9 2539.22 472.992   3
  -9   4  -9 2459.87 803.319   3
   9   4   9 1743.04 265.213   2
  -4  -9 -11 20535.4 1021.56   3
   9   4  11 21379.0 917.729   2
  -9   4 -11 22957.5 1636.95   3
  -9  -4  11 23065.5 1249.29   2
   4  -9  11 22172.1 1420.59   2
  -9  -4  13 3374.90 682.479   2
  -4  -9 -13 3968.88 616.694   3
   9   4  13 3150.15 572.042   2
   4  -9  13 2931.72 711.852   2
  -9   4 -13 3533.39 1055.08   3
  -9  -4  15 11077.2 1019.29   2
   9   4  15 11541.4 867.473   2
   4  -9  15 11470.3 1168.44   2
  -9   4 -15 12109.2 1426.57   3
   4  -9  17 7356.07 1025.00   2
  -9   4 -17 7381.54 1286.92   3
  -9   4 -17 5703.96 555.230   6
  -9   4 -17 6304.57 472.526   4
  -4  -9 -17 5628.98 476.413   6
  -9  -4  17 6247.79 868.905   2
  -9  -4  19 292.810 382.676   5
  -9   4 -19 1016.96 418.471   4
  -9   4 -19 954.566 938.279   3
   4  -9  19 834.303 505.875   7
  -4  -9 -19 566.264 412.709   6
  -9  -4  19 996.347 629.921   2
  -9   4 -19 992.319 499.819   6
   4  -9  19 547.079 606.663   2
   4   9 -21 797.555 498.300   6
   4  -9  21 280.797 660.384   2
  -9  -4  21-545.569 661.173   2
  -9  -4  21-75.9204 410.711   5
  -9   4 -21-179.920 433.780   4
   4  -9  21 310.694 511.813   7
  -9   4 -21 716.372 950.936   3
  -4  -9 -21 122.638 450.764   6
  -9   4 -21-1038.20 574.951   6
  -4   9  23 4715.87 1229.03   2
  -9   4 -23 4437.11 1146.46   3
  -9   4 -23 3511.60 616.138   6
  -9  -4  23 4568.17 495.406   5
  -9  -4  23 4351.25 967.569   2
   4  -9  23 3983.19 994.462   2
   4   9 -23 1997.81 522.835   6
  -9   4 -23 4396.55 518.707   4
  -4  -9 -23 3410.59 508.805   6
  -9  -4  25 1924.97 811.133   2
  -9  -4  25 2427.61 488.223   5
   4   9 -25-382.753 561.153   6
  -4  -9 -25 2264.14 546.035   6
  -9   4 -25 1454.53 439.620   4
  -4   9  25 2320.66 1096.69   2
   4  -9  25 1944.08 854.374   2
  -9   4 -25 390.233 555.310   6
  -9  -4  27 1257.07 858.961   2
  -9   4 -27 1937.22 467.959   4
   4  -9  27 2255.73 1010.84   2
   4   9 -27 4868.00 693.163   6
  -9   4 -27 1638.66 615.087   6
  -4   9  27 2897.91 1254.77   2
  -4  -9 -27 2766.25 599.339   6
  -9  -4  27 1858.45 472.260   5
  -4   9  29-677.621 1237.16   2
   4  -9  29-389.473 904.256   2
  -9  -4  29-675.385 889.770   2
  -9   4 -29-72.6046 428.348   4
  -9   4 -29 928.206 599.744   6
  -4  -9 -29 521.682 517.445   6
  -9  -4  29-5.23277 473.307   5
   4   9 -29-510.281 636.194   6
  -9   4 -31 942.671 579.194   6
  -9   4 -31-0.26373 442.018   4
  -9  -4  31 1069.89 499.174   5
  -9   4 -33 565.080 540.065   6
  -9  -4  33-845.610 502.137   5
  -9  -4  35-330.320 487.533   5
  -9   4 -35-1234.55 588.519   6
  -9   4 -37-904.164 530.315   6
   4  -9  37-68.1193 466.684   5
  -9  -4  37-162.802 460.652   5
   4  -9  39-208.473 450.635   5
  -9   4 -39-459.463 492.468   6
  -9   4 -41-334.297 445.551   6
   4  -9  41-228.018 452.455   5
   9  -5  42-172.123 420.850   5
  -5   9 -42-63.2656 430.578   6
  -5  -9  42 525.933 416.159   5
  -5  -9  40-368.300 457.612   5
  -5   9 -40-435.711 472.797   6
  -5   9 -38 24.7450 473.775   6
  -5  -9  38-39.2479 471.848   5
  -5  -9  36 1689.11 523.227   5
  -9  -5 -36 1906.42 587.340   6
  -5   9 -36 1909.88 580.840   6
  -9  -5 -34-805.472 542.801   6
  -5   9 -34-1115.30 572.317   6
  -5  -9  34-478.733 488.348   5
  -5   9 -32 4127.93 697.271   6
  -9  -5 -32 3133.76 634.588   6
  -5  -9  32 3479.87 568.550   5
  -9  -5 -30 2245.68 606.940   6
  -5   9 -30 2609.73 624.864   6
  -5  -9  30 2540.63 1064.35   2
  -9   5  30 2802.08 1374.64   2
  -5  -9  30 2669.57 520.163   5
  -9   5  28 1786.65 1099.88   2
  -5  -9  28 1807.81 458.728   5
  -5   9 -28 3443.86 642.295   6
  -9  -5 -28 1225.20 567.598   6
  -5  -9  28 409.979 871.600   2
   9  -5  26 15143.4 1792.48   2
  -5  -9  26 16479.2 1803.60   2
  -9  -5 -26 18979.0 860.106   4
  -9  -5 -26 17895.5 958.511   6
  -9   5  26 22587.1 2339.73   2
  -5  -9  26 19619.2 842.381   5
  -5   9 -26 15653.9 964.609   6
  -9  -5 -24 13232.2 686.924   4
  -5   9 -24 14617.1 761.966   4
  -5   9 -24 11331.5 1876.03   3
   9  -5  24 13308.1 1555.60   2
  -5   9 -24 12785.4 813.952   6
  -9   5  24 15065.9 1812.40   2
  -9  -5 -24 13523.3 789.759   6
  -5  -9  24 11205.9 1428.76   2
  -5  -9  24 13718.4 684.264   5
  -5  -9  22 9917.74 777.300   7
  -5   9 -22 10572.8 770.910   6
  -9   5  22 11780.3 1567.28   2
  -5  -9  22 11007.0 626.362   5
  -9  -5 -22 9872.46 634.352   4
   9  -5  22 9473.00 1327.87   2
  -5  -9  22 8585.04 1245.94   2
  -5   9 -22 10004.0 678.109   4
  -9  -5 -22 11880.8 767.870   6
  -9   5  20 36013.2 2359.33   2
  -5   9 -20 34057.8 972.938   4
   9  -5  20 34349.6 2155.73   2
  -9  -5 -20 33122.8 920.935   4
  -9  -5 -20 32511.9 1042.85   6
  -5  -9  20 33714.5 1040.07   7
  -5  -9  20 30239.1 872.185   5
  -5   9 -20 33956.5 1057.15   6
   5   9  20 33751.9 1891.21   2
  -5  -9  20 30477.2 1975.35   2
   9  -5  18 77578.1 2944.97   2
  -9  -5 -18 70481.8 1365.85   6
  -9  -5 -18 71994.6 2580.51   3
  -9  -5 -18 70303.7 1239.20   4
   5   9  18 69330.3 2453.91   2
  -5  -9  18 69313.7 2753.55   2
  -5   9 -18 72126.9 1448.35   6
  -5  -9  18 71244.0 1230.73   5
  -5  -9  18 71290.6 1349.83   7
  -9  -5 -16 24280.5 1525.45   3
   5   9  16 22673.2 1397.26   2
   9  -5  16 23965.3 1663.92   2
  -5  -9  16 25289.6 1642.18   2
  -5  -9  14 267.990 511.823   2
  -9  -5 -14 1080.73 616.413   3
  -9  -5 -12 313270. 4737.73   3
  -5  -9  12 297568. 4809.60   2
  -5  -9  10 4618.01 714.142   2
  -9  -5 -10 4879.47 704.754   3
  -9   5  10 5303.27 526.848   3
  -5  -9   8 11003.2 960.663   2
  -9   5   8 11756.6 784.359   3
  -9  -5  -8 10569.7 933.864   3
  -9  -5  -6 213474. 3443.80   3
  -9   5   6 206580. 2979.61   3
  -5  -9   6 210926. 3580.13   2
  -5  -9   4 33144.1 1431.07   2
  -9   5   4 33469.4 1346.36   3
  -9  -5  -4 32919.2 1374.32   3
  -9   5   2 24127.9 1200.26   3
  -9  -5  -2 26550.0 1201.50   3
  -9  -5   0 2237.95 494.847   3
  -9   5   0 1754.07 612.020   3
  -5  -9  -2 23362.2 1075.80   3
  -9   5  -2 24367.7 1336.31   3
  -9  -5   2 23411.7 1102.99   3
  -9  -5   2 23036.9 830.301   2
  -5  -9  -4 39555.8 1397.10   3
  -9  -5   4 40244.8 1248.42   2
  -9  -5   4 40596.4 1406.32   3
  -5  -9  -6 202252. 3104.70   3
  -9  -5   6 196761. 2930.78   2
  -9  -5   6 199145. 3086.83   3
  -9  -5   8 9110.23 787.755   3
  -5  -9  -8 9679.35 770.000   3
  -9  -5   8 9097.69 789.074   2
  -5  -9 -10 4500.70 595.880   3
   9   5  10 3192.69 358.843   2
  -9  -5  10 4377.28 639.211   2
  -9   5 -12 297330. 5592.74   3
  -5  -9 -12 290658. 3899.34   3
  -9  -5  12 300147. 4487.06   2
  -9   5 -14 912.947 1046.89   3
  -5  -9 -14 1345.45 496.140   3
  -9  -5  14 1212.30 518.290   2
   5  -9  14 403.721 597.324   2
  -9  -5  16 23184.2 1514.17   2
   5  -9  16 23436.4 1679.85   2
  -9   5 -16 26941.5 2078.61   3
  -9  -5  18 66617.6 1200.98   5
   5  -9  18 71018.8 2916.07   2
  -5  -9 -18 69434.9 1377.88   6
   5  -9  18 65935.6 1293.97   7
  -9   5 -18 66982.2 1215.66   4
  -9  -5  18 64602.5 2542.64   2
  -9   5 -18 68243.7 1417.48   6
  -9   5 -18 69156.7 3134.61   3
  -9   5 -20 29140.2 2210.13   3
  -5  -9 -20 30482.0 969.293   6
   5  -9  20 28416.0 1015.74   7
  -9   5 -20 31559.5 929.424   4
  -9  -5  20 28635.3 1874.43   2
   5  -9  20 30359.8 2076.81   2
  -9  -5  20 30637.4 883.800   5
  -9   5 -20 30478.8 1068.19   6
  -9  -5  22 9381.09 1258.89   2
  -9   5 -22 10442.3 640.226   4
   5  -9  22 10153.8 1374.09   2
  -9   5 -22 10169.6 1656.56   3
  -5  -9 -22 11486.5 753.835   6
   5  -9  22 9397.91 772.520   7
  -9   5 -22 13044.7 813.598   6
  -9  -5  22 12039.8 684.209   5
  -9  -5  24 12928.8 1482.16   2
  -9   5 -24 13537.9 859.625   6
  -5  -9 -24 13607.3 797.129   6
  -9   5 -24 13580.3 710.075   4
  -9  -5  24 14029.8 685.488   5
  -5   9  24 16962.3 1960.74   2
   5  -9  24 12734.6 1542.76   2
  -9   5 -26 15652.0 970.231   6
   5  -9  26 18058.8 1930.59   2
  -9   5 -26 19966.2 886.848   4
  -9  -5  26 14868.9 1733.38   2
  -5   9  26 20711.3 2308.61   2
  -5  -9 -26 19248.9 1014.94   6
  -9  -5  26 19347.1 893.890   5
  -9   5 -28 1078.14 441.428   4
  -9  -5  28 1682.80 849.034   2
   5  -9  28 993.115 862.489   2
  -5  -9 -28 410.097 492.034   6
  -5   9  28 2613.15 1213.89   2
  -9  -5  28 1248.01 447.881   5
  -9   5 -28 3343.22 693.727   6
  -5  -9 -30 4081.16 664.106   6
  -9  -5  30 1484.70 968.804   2
  -5   9  30 2539.39 1317.39   2
  -9   5 -30 1876.13 610.970   6
  -9   5 -30 2388.71 498.471   4
  -9  -5  30 3320.73 541.705   5
   5  -9  30 3349.93 1235.29   2
  -9   5 -32 2106.21 615.334   6
  -9   5 -32 3702.47 536.065   4
  -9  -5  32 3608.80 580.877   5
  -9   5 -34-300.077 511.093   6
  -9  -5  34-968.248 500.445   5
  -9  -5  36 1452.15 504.037   5
  -9   5 -36 1177.20 537.914   6
   5  -9  38 396.408 455.507   5
  -9  -5  38 146.403 449.487   5
  -9   5 -38 30.5035 468.178   6
  -9   5 -40-262.276 466.286   6
   5  -9  40 183.795 444.446   5
  -9   5 -42 639.671 429.511   6
   5  -9  42 113.149 434.273   5
  -6  -9  41 1371.96 483.363   5
  -6   9 -41 1553.54 484.081   6
   9  -6  41 1543.71 488.188   5
  -6   9 -39 11.2691 456.120   6
  -6  -9  39-513.745 482.558   5
  -6  -9  37-297.055 475.008   5
  -6   9 -37-559.071 505.089   6
  -6   9 -35 2928.17 631.709   6
  -9  -6 -35 4027.27 654.790   6
  -6  -9  35 4789.19 620.811   5
  -9  -6 -33 1058.68 533.436   6
  -6   9 -33 805.485 546.646   6
  -6  -9  33 1594.73 499.437   5
  -6   9 -31 1561.90 593.980   6
  -9  -6 -31 537.189 543.666   6
  -6  -9  31 846.626 472.389   5
  -9  -6 -29 3637.67 632.917   6
  -6  -9  29 3511.85 1074.11   2
  -9   6  29 3377.52 1312.48   2
  -6   9 -29 1844.28 558.262   6
  -6  -9  29 2559.68 494.965   5
  -9   6  27 15232.9 2050.42   2
  -6   9 -27 10729.9 818.209   6
  -9  -6 -27 12725.5 862.613   6
  -6   9 -27 14105.2 841.364   4
  -6  -9  27 12464.1 724.921   5
  -6  -9  27 11416.9 1546.86   2
  -6   9 -25-108.300 479.628   4
  -6   9 -25 1701.10 584.118   6
  -6  -9  25-1288.63 943.669   2
  -6  -9  25-507.155 423.186   5
  -9  -6 -25-188.608 412.602   4
   9  -6  25-1398.30 1026.50   2
  -9  -6 -25-136.213 528.057   6
  -9   6  25-1477.13 1101.37   2
  -9  -6 -23-358.400 419.469   4
   9  -6  23 351.833 774.312   2
  -6   9 -23 145.168 481.541   4
  -9  -6 -23-1147.86 552.800   6
  -6   9 -23-1454.31 593.859   6
  -6  -9  23 26.1580 736.524   2
  -6  -9  23 592.552 385.109   5
  -6   9 -23 845.148 1408.62   3
  -9   6  23-258.916 952.905   2
  -6  -9  21 37351.3 1126.38   7
  -6   9 -21 36318.1 1018.68   4
  -9   6  21 40606.0 2590.48   2
   9  -6  21 37846.3 2310.30   2
  -6  -9  21 37249.5 986.344   5
  -6  -9  21 33202.7 2160.98   2
  -9  -6 -21 34422.3 1106.92   6
  -6   9 -21 36553.2 1138.35   6
  -9  -6 -21 36127.7 979.935   4
  -9  -6 -19-379.433 486.694   6
  -6   9 -19-421.075 489.921   6
  -9  -6 -19-442.904 397.264   4
  -6  -9  19-256.822 625.157   2
  -6  -9  19 223.142 486.874   7
  -9  -6 -19 2.94559 648.244   3
  -6   9 -19-296.712 396.697   4
  -6  -9  19-11.3556 369.618   5
   6   9  19-246.396 591.701   2
   9  -6  19-858.097 763.116   2
  -9  -6 -17 2692.07 468.457   6
  -6  -9  17 4041.44 554.774   7
  -9  -6 -17 4267.60 471.618   4
  -6  -9  17 3598.57 815.933   2
  -6   9 -17 2822.15 483.531   6
   6   9  17 4000.03 753.919   2
  -9  -6 -17 3685.45 816.410   3
  -6  -9  17 3209.59 455.589   5
  -9  -6 -15 35633.8 1741.82   3
  -6  -9  15 33233.4 1821.70   2
   6   9  15 35013.4 1564.36   2
  -6  -9  13 2976.15 648.678   2
  -9  -6 -13 3682.71 710.423   3
  -6  -9  11 65325.6 2240.87   2
  -9  -6 -11 65977.4 2173.42   3
  -9   6   9 37782.7 1225.13   3
  -6  -9   9 38669.3 1683.53   2
  -9  -6  -9 38081.0 1593.37   3
  -6  -9   7 7175.46 765.285   2
  -9   6   7 7331.68 675.494   3
  -9  -6  -7 7621.63 775.703   3
  -6  -9   5 7519.39 793.442   2
  -9   6   5 7104.03 737.401   3
  -9  -6  -5 7229.34 742.754   3
  -9   6   3 135156. 2685.04   3
  -9  -6  -3 145543. 2830.28   3
  -6  -9   1 7079.15 678.123   3
  -9   6   1 8384.90 885.296   3
  -9  -6  -1 8388.79 744.849   3
  -9  -6   1 6431.74 659.102   3
  -9  -6   1 6117.66 477.893   2
  -6  -9  -1 6056.62 623.447   3
  -9  -6   3 133953. 2558.89   3
  -6  -9  -3 140582. 2627.11   3
  -9  -6   3 139261. 2237.74   2
  -9  -6   5 14216.0 896.651   3
  -9  -6   5 14135.5 840.488   2
  -6  -9  -5 13995.4 896.830   3
  -9  -6   7 12793.2 879.229   2
  -9  -6   7 12530.9 894.798   3
  -6  -9  -7 11615.7 835.561   3
  -9  -6   9 37271.3 1529.01   2
  -6  -9  -9 37123.8 1436.27   3
  -9  -6  11 69098.4 2204.62   2
  -6  -9 -11 68124.9 1963.88   3
  -9  -6  13 4090.71 714.317   2
  -6  -9 -13 3174.66 557.211   3
   6  -9  15 38475.5 2072.65   2
  -6  -9 -15 35598.6 1500.48   3
  -9   6 -15 37611.1 2369.90   3
  -9  -6  15 35291.4 1796.01   2
  -6  -9 -17 3677.68 503.107   6
  -9   6 -17 3180.88 416.476   4
  -9  -6  17 3349.09 425.632   5
   6  -9  17 3620.08 828.225   2
  -9   6 -17 3584.94 1174.33   3
   6  -9  17 3884.58 526.565   7
  -9   6 -17 3204.39 512.749   6
  -9  -6  17 3253.13 744.408   2
  -9   6 -19 1364.64 1018.14   3
   6  -9  19 217.690 462.439   7
  -9   6 -19 103.028 500.498   6
  -9  -6  19 254.716 599.299   2
  -6  -9 -19-84.2644 451.179   6
  -9   6 -19-152.004 407.922   4
   6  -9  19 153.009 632.713   2
  -9  -6  19 123.284 378.952   5
  -9   6 -21 34288.9 2486.90   3
  -6  -9 -21 38589.2 1124.39   6
  -9   6 -21 34933.3 960.301   4
  -9  -6  21 32550.8 2087.61   2
  -9   6 -21 34656.5 1142.51   6
   6  -9  21 35494.3 2319.80   2
   6  -9  21 33675.5 1070.68   7
  -9  -6  21 37778.7 995.865   5
  -9   6 -23 107.754 442.535   4
  -6  -9 -23-179.467 505.963   6
   6  -9  23 440.784 745.606   2
  -9  -6  23 105.043 737.591   2
  -9   6 -23-193.963 575.347   6
  -6   9  23 73.9209 946.517   2
  -9   6 -23 1.51683 1134.80   3
  -9  -6  23 67.8063 421.921   5
  -6   9  25 260.240 982.437   2
   6  -9  25-1497.01 991.413   2
  -9  -6  25-124.137 425.671   5
  -9   6 -25-614.779 459.776   4
  -6  -9 -25 25.4880 508.592   6
  -9  -6  25-1016.00 937.605   2
  -9  -6  27 11607.6 714.300   5
   6  -9  27 10696.4 1595.07   2
  -9   6 -27 10064.0 840.706   6
  -6   9  27 11920.4 1931.92   2
  -9  -6  27 9292.64 1504.99   2
  -6  -9 -27 10504.0 805.095   6
  -9   6 -27 10102.6 689.927   4
  -9   6 -29 3770.45 528.274   4
   6  -9  29 4164.27 1287.54   2
  -6  -9 -29 2092.91 571.425   6
  -9  -6  29 3360.85 504.191   5
  -6   9  29 3680.20 1341.77   2
  -9   6 -29 2280.47 618.035   6
  -9  -6  29 3230.33 1152.51   2
  -9   6 -31 899.316 477.124   4
  -9  -6  31 1717.39 506.902   5
  -9   6 -31 119.226 552.920   6
  -9  -6  33 747.861 451.654   5
  -9   6 -33 105.808 505.577   6
  -9  -6  35 3474.93 558.059   5
  -9   6 -35 3306.68 657.327   6
  -9   6 -37-955.692 524.909   6
  -9  -6  37-32.2858 464.727   5
  -9  -6  39 190.314 439.161   5
  -9   6 -39 327.629 458.465   6
   6  -9  39 257.574 443.176   5
   6  -9  41 1112.47 454.781   5
  -9   6 -41 1114.83 449.488   6
   9  -7  42-660.854 439.596   5
  -7   9 -42-602.058 424.278   6
  -7   9 -40-47.4877 434.477   6
  -7  -9  40-819.763 476.309   5
  -7  -9  38-350.828 456.791   5
  -7   9 -38-1073.99 520.611   6
  -7   9 -36 257.782 495.142   6
  -7  -9  36 29.5387 465.922   5
  -7  -9  34-192.876 467.322   5
  -9  -7 -34-511.887 536.615   6
  -7   9 -34-1275.25 573.135   6
  -9  -7 -32-469.182 538.033   6
  -7   9 -32 28.9705 509.398   6
  -7  -9  32-245.191 460.521   5
  -9  -7 -30-628.905 570.368   6
  -7   9 -30 1344.07 546.103   4
  -7  -9  30 416.555 450.296   5
  -7   9 -30 1011.94 569.023   6
  -7  -9  28-1106.99 992.033   2
  -7   9 -28-1650.80 600.961   6
  -7   9 -28-616.894 519.415   4
  -7  -9  28-107.496 444.406   5
  -9  -7 -28 208.679 529.899   6
  -9   7  28-690.879 1210.98   2
  -9  -7 -26 1018.73 563.993   6
  -7  -9  26 1615.57 952.744   2
  -9   7  26 1728.36 1112.58   2
  -7   9 -26 1352.51 583.769   6
  -7  -9  26 466.459 451.083   5
  -7   9 -26 1869.45 520.249   4
  -7  -9  24 2501.24 896.836   2
  -7   9 -24 1988.56 1411.64   3
  -9  -7 -24 2744.10 559.583   6
  -9  -7 -24 2451.61 442.429   4
  -7   9 -24 3172.15 606.666   6
  -9   7  24 4438.07 1364.09   2
  -7  -9  24 3976.43 509.222   5
  -7   9 -24 4102.23 572.034   4
  -9   7  22 2686.21 1055.35   2
  -9  -7 -22 1002.12 391.115   4
  -7   9 -22 2944.84 529.680   4
  -7   9 -22 1893.64 1452.94   3
  -7  -9  22 1118.21 692.451   2
  -7   9 -22 724.410 511.505   6
  -9  -7 -22 760.581 496.056   6
  -7  -9  22 1468.82 419.353   5
  -9  -7 -20 237.628 443.995   6
  -9  -7 -20 323.645 371.169   4
  -7  -9  20-123.798 536.131   7
  -7   9 -20 291.393 496.439   6
  -7  -9  20 904.356 739.651   2
  -7   9 -20 549.180 409.003   4
  -7  -9  20 242.862 393.187   5
  -7   9 -18 7484.54 512.876   4
  -7   9 -18 8739.02 631.826   6
  -7  -9  18 8992.65 566.190   5
  -9  -7 -18 8450.64 515.530   4
  -7  -9  18 8359.58 1073.42   2
  -9  -7 -18 8493.23 1003.01   3
  -7  -9  18 8749.08 601.282   7
  -9  -7 -18 8934.80 611.136   6
  -7  -9  16 18155.9 665.262   5
  -7   9 -16 17828.2 755.315   6
  -9  -7 -16 17470.4 647.828   4
  -9  -7 -16 18956.9 1341.24   3
  -7  -9  16 17732.0 1423.84   2
  -7  -9  14 301.300 547.123   2
  -9  -7 -14 1147.76 617.328   3
   7   9  14 618.505 516.719   2
  -7  -9  12 8078.91 901.672   2
  -9  -7 -12 9757.41 975.806   3
  -9   7  10 2619.73 472.262   3
  -9  -7 -10 3191.67 676.084   3
  -7  -9  10 2753.77 634.164   2
  -7  -9   8 12091.4 1026.80   2
  -9  -7  -8 12151.1 980.698   3
  -9   7   8 11686.1 853.102   3
  -7  -9   6 5675.14 700.205   2
  -9   7   6 4526.18 667.418   3
  -9  -7  -6 5155.70 669.231   3
  -9   7   4 5353.57 735.276   3
  -9  -7  -4 6195.35 692.349   3
  -7  -9   4 6132.01 722.918   2
  -9  -7  -2 20814.5 1115.47   3
  -7  -9   2 18839.0 1075.40   3
  -9  -7   0 9012.72 734.220   3
  -7  -9   0 10229.3 781.919   3
  -9  -7   2 18411.5 1012.19   3
  -9  -7   2 19473.5 878.839   2
  -7  -9  -2 19854.3 1061.39   3
  -7  -9  -4 4353.94 570.465   3
  -9  -7   4 3568.72 536.161   3
  -9  -7   4 3792.12 523.639   2
  -7  -9  -6 4790.21 608.725   3
  -9  -7   6 4821.91 604.182   3
  -9  -7   6 4898.07 587.121   2
  -7  -9  -8 13772.4 979.840   3
  -9  -7   8 15414.7 1045.49   2
  -7  -9 -10 3246.81 581.875   3
  -7   9  10 2621.33 527.412   3
  -9  -7  10 2756.80 600.606   2
  -9  -7  12 8466.03 899.713   2
  -7  -9 -12 8423.53 804.554   3
  -7  -9 -14 944.993 563.907   3
  -9  -7  14 514.233 522.462   2
  -7  -9 -16 17099.4 617.865   4
  -9   7 -16 19654.9 1947.84   3
  -9  -7  16 16984.6 1355.43   2
  -7  -9 -16 18261.2 725.082   6
  -7  -9 -16 15998.1 1127.30   3
  -9  -7  16 18106.0 662.646   5
  -9   7 -16 18547.3 786.966   6
  -9   7 -18 9064.81 650.900   6
  -9  -7  18 7835.98 1039.77   2
  -9   7 -18 8554.16 1480.90   3
  -9  -7  18 7740.13 564.864   7
  -7  -9 -18 7969.64 567.975   6
  -7  -9 -18 7202.32 468.245   4
  -9   7 -18 8690.77 546.836   4
   7  -9  18 7530.31 564.122   7
  -9  -7  18 8877.11 552.545   5
   7  -9  20 81.6855 507.849   7
  -7  -9 -20 703.147 469.146   6
  -9   7 -20 62.8434 1063.17   3
  -9   7 -20 205.982 512.761   6
   7  -9  20-255.390 774.064   2
  -9  -7  20 322.935 378.262   5
  -9  -7  20 748.177 654.069   2
  -9   7 -20 464.129 391.870   4
  -9  -7  22 1952.31 447.966   5
  -9   7 -22 1287.86 550.848   6
  -9   7 -22 1034.30 1214.86   3
  -9   7 -22 1505.21 436.615   4
  -7  -9 -22 653.519 481.069   6
   7  -9  22 2559.35 897.261   2
  -9  -7  22 271.046 726.232   2
  -9   7 -24 1977.64 1241.80   3
   7  -9  24 3483.94 1102.15   2
  -7   9  24 3560.45 1307.94   2
  -9   7 -24 1287.75 548.351   6
  -9   7 -24 2937.82 507.573   4
  -7  -9 -24 1548.30 501.923   6
  -9  -7  24 2160.43 847.799   2
  -9  -7  24 2438.65 462.291   5
  -9   7 -26-911.756 607.646   6
  -7  -9 -26 1686.22 553.961   6
  -7   9  26 2292.12 1277.67   2
  -9  -7  26 933.862 762.276   2
  -9  -7  26 1585.47 469.845   5
  -9  -7  28 293.141 895.679   2
  -9  -7  28-416.496 458.673   5
  -9   7 -28-136.338 544.104   6
  -7  -9 -28-284.357 529.534   6
  -9   7 -28-972.319 471.826   4
  -9   7 -30 1356.12 499.507   4
  -9   7 -30 1317.30 580.361   6
  -7  -9 -30 659.932 536.834   6
  -9  -7  30 525.223 460.094   5
  -9   7 -32-45.5856 448.275   4
  -9   7 -32-1044.15 540.836   6
  -9  -7  32 121.886 441.844   5
  -9   7 -34-383.484 503.974   6
  -9  -7  34-521.217 496.226   5
  -9   7 -36-125.881 492.021   6
  -9  -7  36-438.353 481.275   5
  -9   7 -38-13.6545 455.032   6
  -9  -7  38-947.477 497.876   5
  -9  -7  40-486.588 424.453   5
   7  -9  40-426.618 446.101   5
  -9   7 -40-524.842 450.003   6
  -9   7 -42 73.3772 400.078   6
   7  -9  42-274.792 430.862   5
   9  -8  41 465.137 435.288   5
  -8   9 -41 59.5631 409.481   6
  -8  -9  41 146.375 409.037   5
  -8   9 -39 440.282 442.730   6
  -8  -9  39-49.7767 450.666   5
  -8  -9  37 3357.77 568.402   5
  -8   9 -37 1507.80 517.326   6
  -8   9 -35-222.868 495.465   6
  -8  -9  35-860.649 489.485   5
  -8   9 -33-928.193 545.446   6
  -8  -9  33-5.04887 447.005   5
  -8   9 -31 7564.11 702.026   4
  -9  -8 -31 4551.92 664.704   6
  -8  -9  31 6783.27 650.878   5
  -8   9 -31 5058.32 690.653   6
  -8  -9  29 590.835 896.388   2
  -9   8  29 342.449 1174.18   2
  -9  -8 -29-907.004 552.831   6
  -8   9 -29 247.852 494.869   4
  -8   9 -29 18.8571 514.988   6
  -8  -9  29 116.678 435.377   5
  -8   9 -27-193.001 494.701   4
  -8  -9  27 972.155 936.462   2
  -8   9 -27 2248.54 584.290   6
  -9   8  27-1950.57 1367.65   2
  -9  -8 -27 617.812 541.871   6
  -8  -9  27-211.507 435.544   5
  -9   8  25 11514.8 1830.62   2
  -8   9 -25 8414.12 741.280   6
  -9  -8 -25 10586.2 772.122   6
  -8  -9  25 8527.45 1326.40   2
  -8   9 -25 12873.0 755.366   4
  -8  -9  25 9907.79 650.041   5
  -8   9 -23 5913.76 1577.69   3
  -8  -9  23 7535.56 598.736   5
  -8  -9  23 5564.30 1148.52   2
  -8   9 -23 8574.69 643.484   4
  -8   9 -23 6024.90 678.380   6
  -9  -8 -23 6357.62 671.316   6
  -9   8  23 7817.94 1611.03   2
  -8  -9  21 566.781 668.230   2
  -9  -8 -21 877.744 484.514   6
  -9  -8 -21 1150.01 393.616   4
  -8   9 -21 922.273 1283.84   3
  -8  -9  21 24.5222 407.203   5
  -8   9 -21 1133.32 428.033   4
  -8   9 -21 1174.10 523.699   6
  -8   9 -19 10416.0 645.842   6
  -8  -9  19 10008.9 648.753   7
   9  -8  19 7778.44 556.877   7
  -8   9 -19 10395.6 576.687   4
  -9  -8 -19 10182.2 654.680   6
  -8  -9  19 9190.59 1132.20   2
  -9  -8 -19 10526.4 552.246   4
  -8  -9  19 10372.2 581.374   5
   9  -8  17 5228.23 474.649   7
  -9  -8 -17 6565.54 507.423   4
  -8   9 -17 7238.89 598.716   6
  -8  -9  17 6525.83 960.512   2
  -9  -8 -17 7427.67 582.784   6
  -9  -8 -17 6612.42 910.223   3
  -8   9 -17 6257.15 488.609   4
  -8  -9  17 6471.05 491.369   5
  -8  -9  15 17568.7 1387.34   2
  -8  -9  15 17108.7 666.457   5
  -8   9 -15 16009.8 709.738   6
  -9  -8 -15 19008.9 1325.80   3
  -8  -9  13 26502.9 1573.14   2
  -9  -8 -13 26778.9 1504.29   3
  -9  -8 -11 4457.94 766.546   3
  -8  -9  11 4205.21 754.873   2
  -9  -8  -9 13454.9 1059.84   3
  -9   8   9 11593.3 873.907   3
  -8  -9   9 12983.0 1080.35   2
  -9   8   7 164164. 2912.56   3
  -9  -8  -7 167023. 3339.46   3
  -9  -8  -5 26025.2 1308.36   3
  -9   8   5 23504.0 1311.19   3
  -8  -9   5 24800.9 1258.42   2
  -8  -9   3 1181.75 404.173   3
  -9  -8  -3 1891.89 494.759   3
  -9  -8  -1 71325.9 1993.61   3
  -8  -9   1 71875.5 1996.76   3
  -9  -8   1 71460.8 1964.66   3
  -8  -9  -1 71075.0 1988.67   3
  -8  -9  -3 1757.39 477.216   3
  -9  -8   3 2243.59 511.219   2
  -9  -8   3 1714.43 477.645   3
  -9  -8   5 31416.9 1348.44   2
  -8  -9  -5 26940.8 1302.83   3
  -9  -8   5 28339.7 1294.15   3
  -9  -8   7 161831. 3088.34   2
  -8  -9  -7 162262. 3094.19   3
  -8   9   9 18334.4 1043.38   3
  -8  -9  -9 18432.7 1168.33   3
  -9  -8   9 16673.3 1167.68   2
  -8  -9 -11 4294.68 695.673   3
  -9  -8  11 5015.67 776.469   2
  -8  -9 -13 23814.7 1344.07   3
  -9  -8  13 25004.8 1516.40   2
  -9   8 -15 16452.2 790.573   6
  -9  -8  15 17467.8 1370.94   2
  -9  -8  15 17062.5 667.254   5
  -8  -9 -15 17747.1 1205.23   3
  -8  -9 -17 5291.49 801.091   3
   8  -9  17 6769.66 561.523   7
  -8  -9 -17 5793.35 463.982   4
  -8  -9 -17 6059.92 557.853   6
  -9  -8  17 5082.98 467.778   5
  -9   8 -17 5134.99 542.356   6
  -9   8 -17 4643.62 433.600   4
  -9  -8  17 5081.22 890.469   2
  -8  -9 -19 10044.7 628.778   6
   8  -9  19 10283.9 618.735   7
  -9   8 -19 11564.2 1713.13   3
  -8  -9 -19 11170.1 587.385   4
  -9  -8  19 10066.4 568.902   5
  -9  -8  19 9621.71 1162.98   2
  -9   8 -19 11771.9 618.556   4
  -9  -8  19 12726.3 689.007   7
  -9   8 -19 10717.6 707.998   6
  -9  -8  21-90.6550 390.215   5
  -9  -8  21 647.362 657.425   2
  -9   8 -21-576.897 453.893   4
  -9   8 -21-314.994 1218.60   3
  -8  -9 -21 465.776 472.425   6
  -9   8 -21 1559.64 536.748   6
  -9  -8  23 5319.75 1090.47   2
  -9  -8  23 8278.69 628.681   5
  -9   8 -23 7096.46 595.452   4
  -9   8 -23 6982.17 691.945   6
  -8  -9 -23 7690.39 704.874   6
  -9   8 -23 5860.30 1467.25   3
  -8   9  23 6052.68 1426.29   2
  -8  -9 -25 8175.23 709.181   6
  -9   8 -25 9305.98 773.256   6
  -9  -8  25 9158.24 653.626   5
  -8   9  25 10531.9 1831.49   2
  -9  -8  25 7701.82 1280.30   2
  -9   8 -25 10081.0 670.088   4
  -9  -8  27 400.942 825.281   2
  -9  -8  27-551.071 461.834   5
  -8   9  27-1662.02 1299.69   2
  -8  -9 -27 239.684 507.040   6
  -9   8 -27-552.141 478.536   4
  -9  -8  29 94.0163 863.513   2
  -9  -8  29 844.160 456.200   5
  -9   8 -29 128.055 535.401   6
  -8  -9 -29 578.697 515.813   6
  -9   8 -29 449.042 457.908   4
  -8   9  29 635.790 1130.59   2
  -9  -8  31 6890.98 654.568   5
  -9   8 -31 6973.35 745.562   6
  -9   8 -31 7570.33 656.021   4
  -9   8 -33-746.608 536.111   6
  -9  -8  33-989.681 484.176   5
  -9   8 -33-459.445 452.316   4
  -9  -8  35 314.420 454.941   5
  -9   8 -35-367.203 497.297   6
  -9   8 -37 3175.46 573.954   6
  -9  -8  37 2960.12 563.278   5
  -9   8 -39 81.2979 425.226   6
  -9  -8  39 498.825 449.507   5
  -9   8 -41-113.885 403.360   6
   8  -9  41-396.976 425.711   5
  -9  -9   0 1260.16 404.352   3
  -9  -9  -2 44541.6 1622.30   3
  -9  -9   2 44547.1 1678.14   3
  -9  -9  -4 26151.2 1287.50   3
  -9  -9   4 25751.8 1270.02   3
  -9  -9   4 25626.5 1249.37   2
  -9   9   6 11361.2 1041.95   3
  -9  -9  -6 10793.2 909.139   3
  -9  -9   6 10452.1 914.216   2
  -9   9   8 76978.2 2044.94   3
  -9  -9   8 78059.5 2332.69   2
  -9  -9  -8 76095.1 2291.39   3
  -9  -9 -10 91968.8 2603.85   3
  -9  -9  10 94750.3 2694.83   2
  -9  -9  12 46752.2 2030.56   2
  -9  -9 -12 47572.4 1950.92   3
  -9  -9  14 8578.54 963.967   2
  -9   9 -14 7391.15 543.392   6
  -9  -9  14 7600.83 472.211   5
  -9  -9 -14 7738.60 870.768   3
  -9   9 -16 47966.3 1175.49   6
  -9  -9 -16 45049.8 1975.76   3
  -9  -9  16 45769.3 1054.84   5
  -9  -9  16 45951.0 2246.23   2
  -9  -9 -16 44497.5 989.432   4
  -9  -9 -16 44858.8 1126.09   6
  -9   9 -16 42948.8 978.015   4
  -9  -9  18 6831.18 525.030   5
  -9  -9  18 7275.33 590.070   7
  -9  -9  18 6172.98 988.178   2
  -9  -9 -18 6834.43 575.784   6
  -9   9 -18 6622.28 512.674   4
  -9   9 -18 6838.50 608.938   6
  -9  -9 -18 6113.06 477.217   4
   9  -9  18 6589.40 553.511   7
  -9  -9  20 2136.50 423.042   5
  -9   9 -20 2683.07 455.362   4
  -9  -9 -20 1909.49 372.519   4
  -9  -9 -20 1782.36 489.029   6
  -9   9 -20 1726.54 1261.48   3
  -9  -9  20 1496.87 720.524   2
   9  -9  20 4397.89 575.519   7
  -9   9 -20 3151.72 551.495   6
  -9   9 -22 27344.0 899.687   4
  -9  -9 -22 21898.9 974.081   6
  -9  -9  22 22719.5 1974.72   2
  -9   9 -22 23805.8 1024.06   6
  -9   9 -22 22691.1 2363.05   3
  -9  -9  22 26108.0 902.819   5
  -9   9 -24-826.912 540.066   6
  -9  -9  24-419.484 421.748   5
  -9  -9  24-244.679 773.038   2
  -9   9  24-670.495 1180.70   2
  -9  -9 -24-1165.27 556.416   6
  -9   9 -24-506.127 446.365   4
  -9   9 -24 1072.10 1288.46   3
  -9   9 -26-359.493 455.850   4
  -9   9  26-792.873 1181.59   2
  -9  -9  26-128.770 427.739   5
  -9  -9  26-334.402 901.070   2
  -9   9 -26-1840.20 608.680   6
  -9  -9 -26-1622.87 564.683   6
  -9   9  28 8833.72 1847.98   2
  -9   9 -28 9183.33 678.562   4
  -9  -9  28 8814.83 673.793   5
  -9  -9  28 7665.82 1411.03   2
  -9   9 -28 5842.22 706.311   6
  -9  -9 -28 6889.56 718.098   6
  -9  -9 -30-398.897 548.888   6
  -9   9 -30-28.1460 516.967   6
  -9   9 -30 982.397 505.824   4
  -9  -9  30 622.014 486.419   5
  -9  -9  32-1284.52 487.871   5
  -9   9 -32-420.973 489.915   4
  -9   9 -32-337.757 538.481   6
  -9   9 -34-178.289 495.388   6
  -9  -9  34 516.181 462.165   5
  -9  -9  36 126.078 466.926   5
  -9   9 -36-159.418 474.605   6
  -9   9 -38-810.658 463.538   6
  -9  -9  38-1333.96 500.950   5
  -9   9 -40 659.307 435.883   6
  -9  -9  40 671.741 440.942   5
   9  -9  40 771.934 448.079   5
 -10   0   0 23948.0 1188.38   3
 -10   0   2 60311.0 1768.25   3
 -10   0  -2 61914.1 1861.94   3
 -10   0  -4 15832.3 1025.41   3
 -10   0   4 14716.4 879.800   3
 -10   0  -6 224765. 3846.06   3
 -10   0   6 225498. 3203.89   3
 -10   0  -8 130452. 3086.02   3
 -10   0   8 131438. 2507.60   3
   0 -10  10 6439.93 880.498   2
 -10   0  10 5025.87 625.081   3
 -10   0 -10 6193.13 925.646   3
 -10   0 -12 109258. 3170.36   3
 -10   0  12 103456. 2739.08   2
 -10   0 -14 8217.75 1096.95   3
   0 -10  14 6852.36 910.021   2
 -10   0  14 8046.37 949.883   2
  10   0  14 7149.54 869.659   2
  10   0  16 2998.27 734.349   2
 -10   0 -16 2434.88 952.037   3
   0 -10  16 2316.69 736.287   2
 -10   0  16 2744.03 756.345   2
 -10   0 -18 62537.2 1227.52   4
 -10   0 -18 56550.5 1297.84   6
  10   0  18 61509.7 2344.36   2
   0 -10  18 55545.8 1287.18   7
   0  10 -18 53947.3 1243.36   6
   0 -10  18 58493.7 2689.02   2
 -10   0  18 60252.6 2579.06   2
 -10   0 -18 60133.1 2721.37   3
 -10   0  20 12109.1 615.935   5
   0 -10  20 12748.6 760.026   7
   0 -10  20 13347.0 1473.85   2
 -10   0 -20 15058.4 683.204   4
 -10   0 -20 12495.2 770.190   6
   0  10 -20 12574.7 746.363   6
 -10   0 -20 13724.1 1466.02   3
 -10   0  20 13471.1 1394.68   2
 -10   0 -22 741.096 424.331   4
   0  10 -22-461.230 531.984   6
   0 -10  22 2725.30 647.484   7
 -10   0  22 520.645 751.909   2
 -10   0 -22 712.145 848.114   3
 -10   0  22 246.070 408.744   5
 -10   0 -22-161.608 560.308   6
   0 -10  22 114.072 679.161   2
   0  10  22-28.9216 838.126   2
 -10   0  24 34836.0 1030.30   5
   0 -10  24 38968.5 1261.02   7
   0 -10  24 34902.5 2457.86   2
 -10   0 -24 41606.2 1332.13   6
 -10   0  24 35838.1 2440.24   2
   0  10 -24 43938.3 1287.03   6
   0  10  24 38852.8 2684.87   2
 -10   0 -24 46555.2 1192.59   4
 -10   0 -26 765.968 560.014   6
 -10   0  26 1976.11 878.191   2
 -10   0 -26 2357.64 486.003   4
   0 -10  26 1695.32 879.392   2
   0  10  26 1546.33 944.279   2
   0  10 -26 852.721 559.431   6
 -10   0  28 1948.76 1131.01   2
   0  10 -28 5470.82 730.016   6
   0  10  28-214.070 1059.88   2
 -10   0 -28 1121.66 464.129   4
   0 -10  28-88.6804 879.866   2
 -10   0 -28 4126.30 715.313   6
 -10   0 -30 5178.19 565.168   4
   0  10 -30 5422.01 748.502   6
   0 -10  30 4633.48 1346.57   2
 -10   0  30 4794.62 1320.32   2
 -10   0 -30 4826.88 695.792   6
   0 -10  32 5099.19 583.002   5
 -10   0 -32 2990.82 619.293   6
   0  10 -32 4857.14 703.522   6
   0  10 -34 108.316 580.432   6
 -10   0 -34 13.1157 511.895   6
   0 -10  34 521.909 452.811   5
   0 -10  36 678.606 458.371   5
   0  10 -36 1069.81 605.279   6
 -10   0 -36 817.833 537.575   6
   0 -10  38 1976.49 518.035   5
 -10   0 -38 2182.51 579.241   6
   0  10 -38 2467.94 627.045   6
   0  10 -40-705.291 525.024   6
 -10   0 -40-146.197 469.429   6
   0 -10  40 310.600 450.679   5
   0 -10  42-627.279 446.422   5
  -1 -10  41-1166.07 481.747   5
  -1  10 -41-414.302 475.418   6
  -1 -10  39-319.546 473.262   5
 -10  -1 -39-76.9129 474.321   6
  -1  10 -39-464.944 542.500   6
 -10  -1 -37-208.256 512.737   6
  -1  10 -37 786.268 552.444   6
  -1 -10  37-342.497 472.313   5
  -1  10 -35 50.1837 564.768   6
  -1 -10  35-9.75772 454.393   5
 -10  -1 -35-316.623 517.673   6
 -10  -1 -33 45.0082 522.965   6
  -1  10 -33-593.810 596.250   6
  -1 -10  33-669.951 439.417   5
  -1  10 -31 481.186 587.432   6
  -1 -10  31 863.798 450.690   5
 -10  -1 -31 2442.74 515.086   4
 -10  -1 -31 1048.02 594.251   6
 -10  -1 -29 999.221 460.773   4
 -10   1  29-1327.29 1175.54   2
 -10  -1 -29 82.4548 568.887   6
  -1 -10  29 46.1464 923.931   2
 -10  -1 -27-787.311 423.934   4
 -10  -1 -27-146.647 553.666   6
 -10   1  27-883.176 883.814   2
  -1  10 -27-1639.78 620.398   6
  -1 -10  27-1904.50 994.711   2
   1  10  27-1495.34 1095.15   2
 -10   1  25 367.743 884.372   2
  -1 -10  25-835.327 842.625   2
  -1  10 -25-498.004 560.410   6
   1  10  25 315.365 1070.61   2
 -10  -1 -25 264.491 448.890   4
 -10  -1 -25-111.584 554.596   6
  -1  10 -23 6698.01 663.408   6
  -1 -10  23 6737.93 722.965   7
 -10  -1 -23 7176.81 717.243   6
  -1 -10  23 5548.52 1125.78   2
 -10  -1 -23 7051.20 614.922   4
 -10   1  23 6720.34 1177.78   2
   1  10  23 6784.99 1284.51   2
  -1 -10  21 5031.48 586.186   7
   1  10  21 8505.86 1277.00   2
 -10   1  21 7889.75 1162.53   2
 -10  -1 -21 7825.52 564.584   4
  -1  10 -21 6200.93 566.583   6
 -10  -1 -21 6627.17 1115.68   3
 -10  -1 -21 6074.58 620.708   6
  -1 -10  21 7170.98 1113.96   2
 -10  -1 -19 6710.23 1101.98   3
 -10  -1 -19 6413.40 631.561   6
  -1  10 -19 7468.63 635.845   6
  10  -1  19 6377.02 963.753   2
 -10  -1 -19 6922.71 549.263   4
  -1 -10  19 5785.71 645.053   7
  -1 -10  19 6103.24 1052.21   2
 -10   1  19 6395.67 1051.04   2
 -10  -1 -17 2275.93 389.484   4
 -10   1  17 2913.27 806.841   2
  10  -1  17 2950.92 746.797   2
  -1 -10  17 2490.03 499.137   7
 -10  -1 -17 3209.33 867.729   3
  -1 -10  17 3410.22 836.409   2
 -10   1  15 21396.8 1446.78   2
  -1 -10  15 18720.9 1410.15   2
  10  -1  15 23328.0 1467.02   2
 -10  -1 -15 20926.0 1496.83   3
  -1 -10  13 19440.9 1413.25   2
  10  -1  13 23417.7 1397.32   2
 -10  -1 -13 20950.9 1473.15   3
 -10  -1 -11 21409.0 1404.83   3
 -10   1  11 18504.0 952.016   3
  -1 -10  11 18644.1 1292.49   2
 -10  -1  -9 435.191 511.730   3
 -10   1   9 738.864 376.189   3
  -1 -10   9 766.192 450.243   2
  -1 -10   7 29960.2 1506.52   2
 -10   1   7 33144.2 1257.27   3
 -10  -1  -7 31886.0 1497.68   3
 -10   1   5 52562.4 1586.20   3
 -10  -1  -5 52914.3 1789.04   3
 -10   1   3 15174.3 914.857   3
 -10  -1  -3 15128.6 978.777   3
 -10   1   1 22590.5 1130.87   3
 -10  -1  -1 20033.4 1107.76   3
 -10   1  -1 16043.5 1022.72   3
 -10  -1   1 13453.2 887.976   3
 -10  -1   3 16980.9 953.219   3
 -10   1  -3 16781.5 1064.22   3
 -10   1  -5 55081.6 1887.08   3
 -10  -1   5 52221.1 1596.00   3
 -10  -1   7 24545.3 1145.61   3
 -10   1  -7 27299.5 1453.44   3
 -10  -1   9 981.094 471.950   2
 -10  -1   9 627.807 355.858   3
 -10   1  -9 510.542 610.688   3
   1 -10   9 838.336 473.839   2
   1 -10  11 16002.8 1214.58   2
 -10  -1  11 17765.4 960.264   3
 -10   1 -11 17264.2 1341.71   3
 -10  -1  11 18690.3 1181.46   2
 -10   1 -13 22402.3 1587.18   3
   1 -10  13 19874.9 1403.86   2
  10   1  13 23114.0 1259.61   2
 -10  -1  13 22921.3 1384.28   2
 -10   1 -15 18817.5 1516.24   3
 -10  -1  15 18404.8 1311.46   2
  10   1  15 19027.4 1228.57   2
   1 -10  15 18135.6 1391.94   2
  10   1  17 4130.35 763.454   2
   1 -10  17 4796.12 920.718   2
 -10   1 -17 4518.59 483.004   4
   1 -10  17 4618.94 545.770   7
 -10  -1  17 4421.10 819.081   2
 -10   1 -17 4381.04 1049.30   3
 -10   1 -19 5115.74 1105.09   3
 -10   1 -19 5363.42 508.563   4
   1 -10  19 5468.56 658.370   7
 -10  -1  19 5293.14 931.063   2
 -10  -1  19 5287.23 487.836   5
   1  10 -19 4307.13 538.738   6
   1 -10  19 4846.48 933.743   2
 -10   1 -19 5069.86 627.723   6
  -1 -10 -19 3954.85 467.533   6
   1 -10  21 6030.02 1027.05   2
 -10  -1  21 6899.07 1078.25   2
  -1 -10 -21 6310.16 529.042   6
   1 -10  21 5370.74 600.226   7
 -10   1 -21 6647.29 536.592   4
 -10   1 -21 6033.66 643.570   6
   1  10 -21 6648.52 601.873   6
 -10   1 -21 7512.29 1192.27   3
 -10  -1  21 6570.88 486.447   5
   1 -10  23 4788.59 1034.77   2
   1  10 -23 4607.48 635.352   6
  -1  10  23 6754.92 1313.40   2
 -10   1 -23 4659.39 650.540   6
 -10  -1  23 4687.53 1108.39   2
 -10  -1  23 4591.04 506.338   5
   1 -10  23 4447.23 675.911   7
 -10   1 -23 4586.95 522.814   4
   1 -10  25 830.501 845.312   2
 -10   1 -25-205.690 583.281   6
 -10  -1  25 1304.11 510.875   5
   1  10 -25-633.131 556.425   6
 -10  -1  25-64.2119 759.762   2
 -10   1 -25 680.209 460.836   4
  -1  10  25 656.775 996.746   2
  -1  10  27-1035.99 1218.49   2
   1 -10  27-1803.96 1061.01   2
 -10   1 -27 1024.08 570.793   6
 -10  -1  27-552.959 835.077   2
   1  10 -27-800.424 609.949   6
 -10   1 -29 510.246 593.727   6
   1  10 -29 1702.43 644.074   6
   1 -10  29 282.677 842.534   2
  -1  10  29-438.671 1017.82   2
 -10   1 -29-402.853 462.438   4
 -10  -1  29 1024.07 482.202   5
 -10  -1  29-885.393 1040.37   2
 -10   1 -31 1654.90 464.173   4
   1  10 -31 507.526 618.791   6
 -10   1 -31 578.980 582.085   6
   1  10 -33-2086.83 661.591   6
 -10   1 -33-73.3563 505.202   6
 -10   1 -35-210.959 536.441   6
   1 -10  35-212.033 451.712   5
   1  10 -35-556.845 614.009   6
 -10   1 -37 77.5990 499.845   6
   1  10 -37 259.828 571.130   6
   1 -10  37 463.947 465.110   5
   1 -10  39-302.682 466.275   5
 -10   1 -39-97.4949 461.087   6
 -10   1 -41-613.308 455.765   6
   1 -10  41-547.784 460.398   5
  10  -2  42-241.474 399.087   5
  -2 -10  42 304.339 440.678   5
 -10  -2 -40-397.289 459.983   6
  -2  10 -40-164.455 498.780   6
  -2 -10  40-96.7303 447.266   5
  -2  10 -38-822.601 542.785   6
  -2 -10  38-830.099 506.883   5
 -10  -2 -38-537.124 505.383   6
  -2  10 -36 317.075 551.896   6
 -10  -2 -36 516.625 544.243   6
  -2 -10  36 508.141 471.439   5
  -2 -10  34-442.576 456.143   5
 -10  -2 -34-346.684 538.284   6
  -2  10 -34-533.771 571.402   6
  -2 -10  32 1203.84 458.735   5
 -10  -2 -32 232.763 520.750   6
  -2  10 -32 966.528 583.956   6
  -2 -10  30 458.719 944.000   2
 -10   2  30 2738.53 1324.17   2
  -2  10 -30 2091.44 637.978   6
 -10  -2 -30 1763.99 613.539   6
 -10  -2 -30 1071.98 447.649   4
  -2 -10  30 2711.15 536.938   5
 -10  -2 -28 289.351 569.964   6
  -2  10 -28 1405.52 617.802   6
 -10  -2 -28-1422.13 482.013   4
 -10   2  28-1613.39 1173.85   2
  -2 -10  28-792.544 961.462   2
  -2  10 -26 4051.98 619.249   6
 -10  -2 -26 5423.14 565.500   4
  -2 -10  26 4138.56 1063.75   2
   2  10  26 5868.17 1201.47   2
 -10   2  26 4540.67 1126.34   2
 -10  -2 -26 5868.40 704.273   6
   2  10  24 1844.58 971.715   2
  -2  10 -24 1491.61 594.522   6
 -10  -2 -24 2136.07 594.250   6
  -2 -10  24 1691.61 880.587   2
 -10   2  24 2579.87 997.942   2
 -10  -2 -24 2139.57 459.252   4
 -10   2  22-631.046 848.341   2
 -10  -2 -22-65.0274 530.536   6
 -10  -2 -22-1327.03 472.548   4
   2  10  22-779.882 970.478   2
  -2 -10  22-720.234 819.316   2
  -2  10 -22 990.124 523.694   6
 -10   2  20 37088.6 2243.76   2
 -10  -2 -20 35422.9 2091.87   3
  -2 -10  20 34716.4 1047.25   7
  -2 -10  20 33806.4 2170.43   2
 -10  -2 -20 36289.6 997.476   4
  10  -2  20 36288.5 2063.71   2
  -2  10 -20 34842.5 1060.75   6
   2  10  20 39410.9 2255.68   2
 -10  -2 -20 34009.9 1087.65   6
 -10  -2 -18 30998.4 1001.28   6
  -2 -10  18 29695.6 1982.92   2
  -2 -10  18 32605.7 1051.03   7
 -10  -2 -18 31526.3 1933.85   3
 -10  -2 -18 30460.5 907.600   4
 -10   2  18 31972.2 2009.63   2
  -2  10 -18 33111.4 984.205   6
  10  -2  18 32103.6 1891.59   2
  -2 -10  16 13061.9 1260.68   2
  10  -2  16 15343.3 1280.50   2
 -10   2  16 15287.6 1366.37   2
 -10  -2 -16 13126.0 1256.44   3
  10  -2  14 10513.5 1052.54   2
  -2 -10  14 8712.44 1006.77   2
 -10  -2 -14 9080.06 1027.22   3
 -10  -2 -12 184851. 3877.61   3
  -2 -10  12 174127. 3833.27   2
 -10  -2 -10 3927.73 710.612   3
 -10   2  10 4049.43 530.323   3
  -2 -10  10 3293.98 635.315   2
 -10   2   8 4311.66 539.309   3
 -10  -2  -8 4803.40 704.155   3
  -2 -10   8 4089.74 671.007   2
 -10  -2  -6 14663.5 1025.02   3
 -10   2   6 14351.7 894.805   3
 -10   2   4 23211.7 1092.51   3
 -10  -2  -4 25872.8 1245.58   3
 -10   2   2 57055.3 1714.91   3
 -10  -2  -2 55444.3 1775.04   3
 -10  -2   0 36334.0 1397.31   3
 -10   2   0 36578.2 1445.78   3
 -10   2  -2 57244.9 1852.65   3
 -10  -2   2 59398.7 1742.68   3
 -10   2  -4 26071.4 1354.48   3
 -10  -2   4 25148.4 1001.19   2
 -10  -2   4 26731.3 1167.89   3
 -10  -2   6 15062.2 921.216   2
 -10  -2   6 16076.1 978.421   3
 -10   2  -6 15615.3 1180.56   3
 -10  -2   8 2954.44 485.691   3
 -10   2  -8 3037.29 737.903   3
 -10  -2   8 3410.79 558.783   2
 -10  -2  10 4530.40 659.968   2
 -10  -2  10 4278.75 567.859   3
 -10   2 -10 3888.13 867.457   3
   2 -10  10 3592.47 682.287   2
 -10  -2  12 171302. 3474.32   2
  10   2  12 170930. 3015.45   2
 -10   2 -14 9237.77 1188.89   3
   2 -10  14 7859.94 980.018   2
  10   2  14 7587.18 795.864   2
 -10  -2  14 8493.98 922.013   2
 -10   2 -16 13870.0 1448.80   3
   2 -10  16 12892.8 1262.17   2
 -10  -2  16 12688.5 1152.03   2
 -10   2 -18 28063.4 900.547   4
   2 -10  18 27862.0 967.643   7
 -10   2 -18 28791.9 1004.49   6
  -2 -10 -18 26629.9 921.417   6
 -10   2 -18 27795.5 2029.69   3
   2 -10  18 27385.0 1913.16   2
 -10  -2  18 27042.3 1739.54   2
 -10   2 -20 29982.2 2180.95   3
 -10  -2  20 28062.1 835.576   5
 -10   2 -20 28684.3 1019.27   6
 -10  -2  20 25920.2 1790.60   2
   2 -10  20 27083.5 954.361   7
  -2 -10 -20 29261.6 936.395   6
   2 -10  20 28156.8 1967.10   2
   2  10 -20 25445.9 926.890   6
 -10   2 -20 26443.0 897.428   4
  -2 -10 -22-1066.22 515.783   6
 -10  -2  22 769.016 667.279   2
 -10   2 -22-129.426 414.417   4
   2  10 -22 674.267 502.241   6
   2 -10  22 147.489 660.375   2
   2 -10  22-1041.02 610.309   7
 -10  -2  22-457.097 449.160   5
 -10   2 -22-78.2390 1009.77   3
   2 -10  24 1823.60 947.959   2
   2  10 -24 2130.49 599.573   6
 -10   2 -24 2533.76 499.324   4
 -10  -2  24 3087.71 565.144   5
  -2  10  24 1561.01 1088.75   2
 -10   2 -24 2306.03 630.937   6
  -2 -10 -24 2682.57 564.881   6
 -10  -2  24 985.032 749.340   2
   2  10 -26 4519.26 644.791   6
 -10  -2  26 5673.62 1186.48   2
 -10   2 -26 5911.86 582.381   4
 -10  -2  26 5676.66 559.106   5
   2 -10  26 3726.55 1043.91   2
 -10   2 -26 5269.85 711.834   6
  -2  10  26 5550.01 1343.22   2
   2  10 -28 2109.17 607.545   6
  -2  10  28 358.508 1033.08   2
   2 -10  28-1020.49 1039.40   2
 -10  -2  28 360.474 464.937   5
 -10   2 -28 2787.72 668.803   6
 -10   2 -28 470.634 420.455   4
 -10  -2  28-508.170 1000.46   2
 -10  -2  30 2398.67 591.551   5
  -2  10  30 850.860 1288.67   2
 -10   2 -30 1954.67 642.176   6
   2 -10  30 1797.60 1156.70   2
   2  10 -30 890.397 659.986   6
 -10   2 -30 1154.64 491.949   4
 -10  -2  30 1091.80 1005.98   2
 -10   2 -32 182.476 532.114   6
   2  10 -32 2.68484 618.782   6
 -10   2 -32 507.631 400.545   4
 -10  -2  32-86.9539 469.893   5
 -10   2 -34-485.520 518.365   6
   2  10 -34-375.366 617.483   6
   2  10 -36-341.200 616.743   6
 -10   2 -36 772.084 530.485   6
   2 -10  36 992.590 490.659   5
   2 -10  38-429.224 481.287   5
 -10   2 -38-301.006 504.825   6
   2 -10  40-65.6115 441.310   5
 -10   2 -40-216.299 467.277   6
   2 -10  42-467.359 469.100   5
 -10   2 -42 96.0434 406.534   6
  -3 -10  41 532.056 455.851   5
  -3  10 -41-40.0280 465.272   6
  -3 -10  39 206.494 460.419   5
  -3  10 -39-473.891 516.110   6
 -10  -3 -39 17.9058 471.724   6
  -3 -10  37 600.611 467.399   5
 -10  -3 -37 616.801 509.543   6
  -3  10 -37 83.8921 525.364   6
 -10  -3 -35 819.465 545.432   6
  -3 -10  35 386.667 464.871   5
  -3  10 -35 357.675 563.519   6
  -3 -10  33 547.904 454.565   5
 -10  -3 -33 360.331 541.098   6
  -3  10 -33-487.722 575.063   6
 -10  -3 -31 1047.15 551.303   6
  -3  10 -31 1708.64 629.753   6
  -3 -10  31 1315.51 447.645   5
  -3  10 -29 3223.85 704.679   6
 -10   3  29 1504.15 1198.59   2
 -10  -3 -29 1933.72 458.160   4
 -10  -3 -29 2430.88 643.050   6
  -3 -10  29 2373.15 500.285   5
  -3 -10  29 1888.74 1117.63   2
 -10   3  27 1888.24 1044.10   2
  -3 -10  27 559.215 785.573   2
  -3  10 -27 1090.65 545.260   6
 -10  -3 -27 1867.90 598.479   6
  -3 -10  27 1680.38 441.853   5
 -10  -3 -27 1156.99 424.416   4
 -10  -3 -25 10285.4 782.779   6
  -3 -10  25 9868.19 1427.06   2
 -10  -3 -25 11868.0 674.030   4
  -3  10 -25 11607.3 826.145   6
   3  10  25 10403.6 1457.58   2
 -10   3  25 8347.35 1414.20   2
 -10  -3 -23 1953.60 477.233   4
  -3  10 -23 4956.47 651.907   6
  -3 -10  23 2187.85 624.358   7
 -10   3  23 3680.22 1143.64   2
 -10  -3 -23 2852.06 612.128   6
   3  10  23 1399.47 894.134   2
  -3 -10  23 1892.23 915.202   2
  -3  10 -21 4072.70 521.386   6
   3  10  21 6612.37 1123.11   2
  -3 -10  21 6444.54 1154.12   2
  10  -3  21 6002.06 1062.15   2
 -10   3  21 7129.19 1226.85   2
 -10  -3 -21 7409.09 574.723   4
  -3 -10  21 5361.29 623.232   7
 -10  -3 -21 7184.68 692.141   6
  -3  10 -19 72837.7 1467.79   6
  -3 -10  19 73827.4 1399.38   7
 -10   3  19 78280.6 3239.30   2
 -10  -3 -19 75666.1 1335.00   4
  -3 -10  19 68094.2 2964.65   2
   3  10  19 82970.9 3050.89   2
 -10  -3 -19 76506.0 1484.84   6
  10  -3  19 79366.3 2999.81   2
 -10  -3 -19 71396.1 2769.91   3
  -3 -10  17 6225.13 983.331   2
  10  -3  17 7026.86 958.011   2
  -3  10 -17 6072.70 547.703   6
  -3 -10  17 6146.59 570.908   7
 -10  -3 -17 7121.85 1029.60   3
 -10  -3 -17 6175.71 503.633   4
  -3 -10  15 3909.14 843.841   2
 -10  -3 -15 3862.45 819.656   3
 -10  -3 -13 99638.9 2941.19   3
  -3 -10  13 94347.8 2995.56   2
  -3 -10  11 40624.0 1894.26   2
 -10   3  11 38968.2 1245.79   3
 -10  -3 -11 41585.5 1863.63   3
 -10  -3  -9 7208.29 828.594   3
 -10   3   9 6184.58 630.681   3
  -3 -10   9 7384.21 837.535   2
 -10  -3  -7 62754.9 2040.18   3
 -10   3   7 63648.3 1720.18   3
  -3 -10   7 58427.2 2129.82   2
 -10   3   5 243111. 3364.82   3
 -10  -3  -5 240686. 3771.52   3
 -10  -3  -3 37365.2 1483.84   3
 -10   3   3 39674.3 1447.33   3
 -10   3   1 9927.28 836.706   3
 -10  -3  -1 10527.9 808.405   3
 -10  -3   1 10695.2 802.504   3
 -10  -3   1 10231.9 509.978   2
 -10   3  -1 11242.0 908.169   3
 -10  -3   3 25015.7 957.609   2
 -10   3  -3 23178.2 1296.98   3
 -10  -3   3 26450.8 1218.46   3
 -10  -3   5 227365. 3366.89   3
 -10  -3   5 224398. 3026.73   2
 -10   3  -5 222700. 3930.51   3
 -10   3  -7 67609.2 2322.19   3
 -10  -3   7 66492.3 1848.08   2
 -10  -3   7 64691.7 1827.95   3
 -10  -3   9 7198.44 702.625   2
 -10   3  -9 6326.13 957.698   3
 -10  -3   9 6807.58 664.652   3
 -10  -3  11 41593.8 1759.87   2
 -10   3 -11 43957.2 2144.12   3
   3 -10  11 39639.1 1907.00   2
 -10   3 -13 94140.6 3182.02   3
   3 -10  13 89912.5 2930.66   2
 -10  -3  13 93454.6 2646.23   2
 -10   3 -15 3236.27 1025.94   3
 -10  -3  15 3998.89 752.067   2
   3 -10  15 3299.27 756.869   2
 -10   3 -17 6329.07 477.576   4
  -3 -10 -17 6524.33 525.050   6
 -10   3 -17 6826.29 617.613   6
   3 -10  17 6107.46 574.657   7
 -10   3 -17 8342.20 1283.60   3
 -10  -3  17 7485.19 965.635   2
   3 -10  17 7144.59 1098.24   2
 -10  -3  19 63583.8 2635.93   2
   3 -10  19 63171.5 1326.64   7
 -10  -3  19 64324.3 1199.29   5
 -10   3 -19 64759.0 1411.61   6
   3 -10  19 66596.9 2930.77   2
 -10   3 -19 60554.3 1265.32   4
   3  10 -19 60062.0 1255.30   6
  -3 -10 -19 65874.8 1352.43   6
 -10   3 -19 65065.6 3036.18   3
   3 -10  21 3314.17 556.503   7
   3  10 -21 3583.59 538.295   6
 -10   3 -21 5655.35 1337.92   3
 -10  -3  21 5799.62 1024.39   2
 -10   3 -21 5505.43 537.166   4
 -10   3 -21 6529.66 696.223   6
  -3 -10 -21 6020.08 598.876   6
   3 -10  21 5081.16 1087.54   2
 -10  -3  21 5663.77 550.948   5
  -3 -10 -23 2902.96 602.831   6
 -10   3 -23 1134.30 1037.57   3
   3 -10  23 879.113 573.174   7
  -3  10  23 1690.26 1079.63   2
 -10   3 -23 2468.80 490.857   4
 -10  -3  23 2831.26 526.467   5
   3 -10  23 2718.10 989.398   2
 -10  -3  23 1439.76 768.747   2
   3  10 -23 3217.27 622.060   6
 -10  -3  25 9510.76 1387.46   2
  -3 -10 -25 10794.1 749.595   6
  -3  10  25 10630.6 1686.10   2
 -10   3 -25 10360.5 647.792   4
 -10   3 -25 12087.9 885.411   6
 -10  -3  25 10834.2 658.101   5
   3 -10  25 8804.09 1392.78   2
   3 -10  27 1116.08 884.354   2
 -10   3 -27 2311.02 648.377   6
  -3  10  27 1600.50 1157.69   2
 -10   3 -27 1184.87 443.521   4
 -10  -3  27 1892.32 921.269   2
   3  10 -27 1443.71 597.272   6
 -10  -3  27 1578.73 445.080   5
 -10  -3  29 3235.07 606.560   5
   3 -10  29 2235.81 1108.45   2
 -10   3 -29 2735.01 525.635   4
  -3  10  29 1608.01 1261.65   2
 -10  -3  29 2906.06 1204.38   2
   3  10 -29 2839.52 727.180   6
 -10   3 -29 2148.14 657.562   6
 -10   3 -31 453.913 549.596   6
 -10   3 -31 1206.92 435.306   4
 -10  -3  31 1534.47 509.279   5
 -10  -3  33-158.892 461.353   5
 -10   3 -33 85.9275 509.974   6
 -10   3 -35 966.930 542.474   6
 -10   3 -37 41.8378 487.429   6
   3 -10  37 610.206 459.512   5
 -10   3 -39 133.304 451.085   6
   3 -10  39 388.299 447.490   5
 -10   3 -41 182.152 430.928   6
   3 -10  41-50.6492 447.104   5
  -4 -10  42 83.5142 421.592   5
  -4  10 -42 240.640 423.800   6
  10  -4  42-45.1132 405.259   5
  -4  10 -40-146.002 474.029   6
  -4 -10  40 151.315 444.394   5
 -10  -4 -38 898.033 530.003   6
  -4  10 -38-262.512 510.892   6
  -4 -10  38 588.318 471.903   5
  -4  10 -36-287.460 528.698   6
 -10  -4 -36-1202.19 572.360   6
  -4 -10  36-617.511 486.009   5
  -4  10 -34 1623.16 589.004   6
 -10  -4 -34 1779.51 608.253   6
  -4 -10  34 2824.36 539.895   5
  -4 -10  32 604.789 440.987   5
 -10  -4 -32 1166.83 581.703   6
  -4  10 -30 2546.57 636.914   6
 -10  -4 -30 2115.05 624.235   6
  -4 -10  30 1512.98 472.951   5
 -10   4  28 5811.45 1410.97   2
  -4 -10  28 4514.15 535.948   5
  -4 -10  28 1279.91 832.414   2
 -10  -4 -28 4261.70 668.778   6
 -10  -4 -28 5877.02 589.662   4
  -4  10 -28 1945.78 591.847   6
 -10  -4 -26 477.611 544.316   6
 -10  -4 -26-279.957 418.455   4
  -4  10 -26-1282.86 600.944   6
 -10   4  26-42.4958 969.564   2
  -4 -10  26-113.360 413.718   5
  -4 -10  24 4967.49 1111.40   2
 -10  -4 -24 5007.52 546.566   4
 -10   4  24 5019.74 1210.41   2
  -4 -10  24 5240.75 532.927   5
  -4  10 -24 5124.81 648.682   6
 -10  -4 -24 4331.47 643.081   6
  -4 -10  22 466.144 618.702   7
 -10   4  22 3198.76 989.293   2
 -10  -4 -22 2462.35 427.556   4
  10  -4  22 4509.87 1041.91   2
  -4 -10  22 2974.05 435.093   5
  -4  10 -22 1956.58 509.566   6
 -10  -4 -22 2609.11 550.746   6
  -4 -10  22 2754.28 826.860   2
   4  10  22 3347.53 859.684   2
   4  10  20 4608.81 976.345   2
 -10  -4 -20 3721.37 468.565   4
 -10   4  20 4191.39 1072.38   2
  -4 -10  20 4556.97 591.982   7
  10  -4  20 4192.36 998.265   2
 -10  -4 -20 4595.13 596.588   6
 -10  -4 -20 3140.03 855.616   3
  -4  10 -20 3145.93 559.095   6
  -4 -10  20 3908.78 949.399   2
  10  -4  18 1817.11 750.809   2
  -4  10 -18 2434.65 517.024   6
 -10  -4 -18 815.108 381.713   4
   4  10  18 1877.20 727.273   2
 -10  -4 -18 864.389 460.011   6
  -4 -10  18 2953.12 577.153   7
  -4 -10  18 1710.14 705.624   2
 -10  -4 -18 1774.35 732.004   3
 -10  -4 -16 370.073 605.779   3
  -4 -10  16 661.900 575.361   2
  -4  10 -16-412.551 497.970   6
  -4 -10  14 8360.98 1013.61   2
 -10  -4 -14 8545.22 988.813   3
  -4 -10  12 3404.61 753.630   2
 -10  -4 -12 3398.22 721.484   3
 -10  -4 -10 20025.6 1281.60   3
  -4 -10  10 18453.1 1269.86   2
 -10   4  10 18269.9 935.418   3
 -10  -4  -8 8371.28 817.336   3
  -4 -10   8 9001.59 890.013   2
 -10   4   8 8971.44 712.174   3
  -4 -10   6 55823.7 1960.09   2
 -10   4   6 55030.3 1642.37   3
 -10  -4  -6 58046.9 1924.89   3
 -10   4   4 72827.8 1918.33   3
 -10  -4  -4 72025.5 2039.29   3
 -10  -4  -2 29734.0 1282.48   3
 -10   4   2 30188.3 1302.10   3
 -10   4   0 6585.96 761.383   3
 -10  -4   0 6865.95 691.917   3
 -10  -4   0 5122.45 303.630   2
 -10  -4   2 33501.9 991.001   2
 -10   4  -2 35332.6 1550.77   3
 -10  -4   4 81004.7 1703.01   2
 -10   4  -4 80719.7 2395.15   3
 -10  -4   4 84094.6 2087.40   3
 -10  -4   6 64140.4 1823.09   3
 -10   4  -6 65616.0 2300.35   3
 -10  -4   6 63260.1 1712.42   2
 -10  -4   8 6946.84 678.243   3
 -10  -4   8 6738.89 670.295   2
 -10   4  -8 6733.40 960.546   3
 -10  -4  10 17496.4 1094.66   2
 -10   4 -10 15164.7 1393.53   3
 -10  -4  10 16593.6 1005.03   3
 -10   4 -12 1778.47 863.129   3
 -10  -4  12 3940.31 703.185   2
 -10   4 -14 9664.19 1292.46   3
   4 -10  14 8806.50 1061.68   2
 -10  -4  14 9289.45 959.230   2
 -10  -4  16-202.633 559.753   2
  -4 -10 -16-133.207 450.630   6
 -10   4 -16 611.548 892.051   3
   4 -10  16 24.2292 602.069   2
 -10   4 -18 1614.32 1019.14   3
 -10   4 -18 297.380 539.677   6
 -10   4 -18 1237.71 387.579   4
  -4 -10 -18 1171.92 422.525   6
   4 -10  18 1943.13 776.452   2
 -10  -4  18 784.454 389.119   5
 -10  -4  18 782.141 571.519   2
   4 -10  18 1621.46 534.239   7
 -10  -4  20 3876.66 470.804   5
 -10   4 -20 4238.92 612.688   6
  -4 -10 -20 3430.20 529.183   6
 -10   4 -20 3135.08 1092.18   3
 -10   4 -20 3349.05 472.014   4
   4 -10  20 4360.45 599.473   7
 -10  -4  20 3166.57 812.544   2
   4  10 -20 3072.29 524.922   6
   4 -10  20 3645.36 980.645   2
 -10   4 -22 2568.05 1028.36   3
   4  10 -22 1878.30 498.588   6
 -10  -4  22 2658.02 437.139   5
 -10   4 -22 3444.34 629.145   6
   4 -10  22 2790.03 914.111   2
 -10  -4  22 3327.67 884.082   2
 -10   4 -22 3085.15 465.832   4
  -4 -10 -22 2635.95 471.419   6
   4  10 -24 5383.50 656.741   6
 -10  -4  24 6303.11 580.706   5
 -10  -4  24 4800.24 1086.11   2
 -10   4 -24 5044.87 678.457   6
 -10   4 -24 5164.27 547.135   4
  -4 -10 -24 6349.69 638.282   6
  -4  10  24 6017.36 1407.85   2
   4 -10  24 5727.76 1183.87   2
   4 -10  26 553.662 836.925   2
  -4 -10 -26-1595.22 578.881   6
 -10  -4  26-382.664 445.826   5
 -10  -4  26-61.4973 777.836   2
 -10   4 -26-107.671 436.442   4
   4  10 -26-1626.14 636.791   6
  -4  10  26-1186.81 1209.51   2
 -10   4 -26-73.8986 569.443   6
   4 -10  28 3761.12 1138.97   2
 -10  -4  28 4128.18 547.731   5
  -4  10  28 3485.18 1384.63   2
   4  10 -28 1050.66 619.963   6
 -10  -4  28 2819.09 1040.18   2
 -10   4 -28 2479.75 638.189   6
 -10   4 -28 4214.51 538.024   4
 -10   4 -30 1530.98 597.391   6
   4 -10  30 2974.77 1198.55   2
 -10  -4  30 2749.87 556.903   5
  -4  10  30 2075.05 1253.56   2
 -10   4 -30 2175.18 473.467   4
 -10   4 -32 691.541 418.367   4
 -10   4 -32-177.995 534.175   6
 -10  -4  32 391.516 474.300   5
 -10  -4  34 2403.67 535.934   5
 -10   4 -34 5287.57 676.803   6
 -10  -4  36-380.873 463.830   5
 -10   4 -36-885.924 530.433   6
   4 -10  38 495.093 444.957   5
 -10   4 -38 480.291 488.901   6
 -10   4 -40-546.488 458.220   6
   4 -10  40-483.578 455.550   5
 -10   4 -42-236.328 409.250   6
   4 -10  42 483.187 438.371   5
  -5 -10  41-97.0214 428.130   5
  -5  10 -41-167.755 444.987   6
  -5 -10  39 28.1853 460.575   5
  -5  10 -39 375.245 463.481   6
  -5 -10  37 1201.81 484.724   5
 -10  -5 -37 671.031 515.073   6
  -5  10 -37 572.035 508.376   6
 -10  -5 -35-23.4616 529.170   6
  -5 -10  35 3.82740 464.997   5
  -5  10 -35-81.2221 509.697   6
  -5  10 -33-161.867 545.865   6
  -5 -10  33 953.734 488.572   5
 -10  -5 -33-538.399 534.258   6
 -10  -5 -31 8837.92 818.387   6
  -5  10 -31 8344.96 778.043   6
  -5 -10  31 9258.84 702.149   5
 -10   5  29 350.002 1173.37   2
  -5  10 -29 416.152 551.939   6
 -10  -5 -29-241.142 555.100   6
  -5 -10  29 240.465 457.590   5
  -5 -10  29 1062.61 961.894   2
 -10  -5 -27-777.622 436.667   4
  -5 -10  27-964.350 965.210   2
  -5 -10  27-720.323 444.290   5
 -10  -5 -27-1317.24 582.482   6
 -10   5  27-599.292 1083.35   2
  -5 -10  25 7025.19 1296.84   2
 -10  -5 -25 10772.8 693.558   4
  -5 -10  25 9725.31 664.780   5
 -10   5  25 11545.8 1766.51   2
  -5  10 -25 6965.03 731.243   6
 -10  -5 -25 9606.24 797.968   6
  -5 -10  23 5984.85 532.499   5
  -5 -10  23 5306.59 1082.36   2
  -5  10 -23 5946.03 653.660   6
  -5 -10  23 6245.55 683.772   7
 -10  -5 -23 5392.22 626.470   6
 -10  -5 -23 6351.78 565.300   4
 -10   5  23 6122.68 1271.93   2
 -10  -5 -21 7842.98 528.333   4
  -5  10 -21 7045.88 623.486   6
  -5 -10  21 9604.79 566.067   5
 -10  -5 -21 8072.58 640.871   6
 -10   5  21 10963.0 1500.46   2
  -5 -10  21 10407.7 723.567   7
  -5 -10  21 8161.34 1157.09   2
  -5  10 -19 9056.64 643.000   6
   5  10  19 8732.99 1118.64   2
 -10  -5 -19 10139.4 605.413   4
  -5 -10  19 9588.27 591.763   5
 -10  -5 -19 8090.49 1111.27   3
 -10  -5 -19 11068.9 737.517   6
  -5 -10  19 11137.2 745.414   7
  -5 -10  19 7848.33 1168.55   2
   5  10  17 4850.00 830.823   2
 -10  -5 -17 5986.59 515.546   4
  -5 -10  17 6709.71 519.729   5
  -5 -10  17 5794.73 539.113   7
  -5  10 -17 4748.33 485.195   6
 -10  -5 -17 6307.84 945.757   3
 -10  -5 -17 6145.51 586.311   6
  -5 -10  17 6393.49 1053.92   2
  -5 -10  15 11279.5 1144.81   2
 -10  -5 -15 12962.9 1177.22   3
  -5 -10  13 45623.8 2128.06   2
 -10  -5 -13 47907.1 2029.60   3
  -5 -10  11 5645.88 875.301   2
 -10  -5 -11 7506.09 921.603   3
 -10  -5  -9 14435.1 1084.69   3
  -5 -10   9 13375.3 1101.64   2
 -10   5   9 14727.2 866.541   3
  -5 -10   7 132157. 3084.72   2
 -10  -5  -7 132416. 2965.24   3
 -10   5   7 136716. 2550.25   3
 -10   5   5 24987.7 1203.63   3
 -10  -5  -5 25552.4 1313.94   3
  -5 -10   5 24885.3 1361.22   2
 -10   5   3 1159.84 525.564   3
 -10  -5  -3 1056.96 413.482   3
 -10   5   1 64332.4 1979.57   3
 -10  -5  -1 63364.8 1921.10   3
 -10   5  -1 65057.1 2115.98   3
 -10  -5   1 62696.0 1872.76   3
 -10  -5   3 567.253 384.110   3
 -10   5  -3 1290.37 672.299   3
 -10  -5   3 909.944 326.162   2
 -10  -5   5 19272.8 981.158   2
  -5 -10  -5 20355.6 1112.54   3
 -10  -5   5 19189.2 1091.03   3
 -10   5  -5 19311.5 1364.55   3
  -5 -10  -7 136800. 2687.60   3
 -10  -5   7 135074. 2705.77   3
 -10  -5   7 131172. 2579.54   2
 -10   5  -7 134210. 3431.95   3
 -10  -5   9 19631.0 1101.87   3
 -10   5  -9 19545.1 1532.94   3
  -5 -10  -9 18443.6 1045.03   3
 -10  -5   9 18923.0 1091.27   2
 -10   5 -11 5567.28 1154.30   3
  -5 -10 -11 5729.91 726.016   3
 -10  -5  11 6015.30 796.979   2
 -10   5 -13 46099.1 2483.51   3
  -5 -10 -13 44122.9 1634.45   3
 -10  -5  13 42832.6 1834.65   2
   5 -10  15 11742.4 1247.13   2
 -10   5 -15 10671.8 1448.85   3
 -10  -5  15 10641.4 1037.85   2
   5 -10  17 7978.22 1117.98   2
 -10  -5  17 7962.50 502.419   5
 -10   5 -17 8035.75 1365.71   3
 -10  -5  17 7977.62 1008.10   2
 -10   5 -17 8563.00 768.976   6
   5 -10  17 8100.60 616.601   7
  -5 -10 -17 7237.47 561.474   6
 -10   5 -17 7659.41 536.899   4
 -10  -5  19 7390.14 1087.59   2
   5 -10  19 8957.04 662.804   7
 -10   5 -19 6611.73 559.855   4
   5 -10  19 7480.99 1216.89   2
 -10  -5  19 8267.06 585.588   5
 -10   5 -19 7351.80 1398.07   3
  -5 -10 -19 7232.13 600.444   6
 -10   5 -19 8394.08 700.337   6
 -10   5 -21 6585.48 543.603   4
 -10   5 -21 5005.36 628.354   6
 -10  -5  21 6794.82 1063.82   2
  -5 -10 -21 6234.00 564.942   6
   5 -10  21 8079.45 659.383   7
   5 -10  21 8148.38 1230.04   2
 -10   5 -21 8511.81 1447.93   3
 -10  -5  21 8669.66 598.357   5
 -10  -5  23 6421.47 1171.73   2
 -10  -5  23 6650.92 559.250   5
  -5 -10 -23 5450.90 621.253   6
   5 -10  23 4520.89 1002.63   2
 -10   5 -23 5415.84 531.110   4
 -10   5 -23 7223.94 704.295   6
   5 -10  23 5438.89 651.689   7
 -10   5 -23 6320.92 1457.60   3
 -10   5 -25 8869.05 846.092   6
  -5 -10 -25 9334.20 763.005   6
  -5  10  25 10261.5 1830.04   2
 -10   5 -25 10390.6 672.072   4
 -10  -5  25 10222.4 692.124   5
 -10  -5  25 9040.72 1381.45   2
   5 -10  25 7614.46 1365.90   2
  -5 -10 -27-689.400 516.866   6
 -10  -5  27-211.523 441.894   5
 -10   5 -27-1349.76 634.968   6
   5 -10  27 426.230 874.337   2
 -10  -5  27-398.602 855.483   2
 -10   5 -27 374.223 404.562   4
  -5  10  27 172.702 1126.86   2
 -10  -5  29 735.417 874.348   2
 -10   5 -29 454.671 438.054   4
  -5  10  29 1279.98 1244.70   2
 -10   5 -29 689.264 566.815   6
 -10  -5  29 924.638 481.263   5
   5 -10  29 1776.54 1114.52   2
 -10   5 -31 7802.98 812.465   6
 -10   5 -31 8310.02 668.090   4
 -10  -5  31 8086.05 673.034   5
 -10  -5  33-345.693 480.061   5
 -10   5 -33-858.342 537.212   6
 -10   5 -33-759.844 435.673   4
 -10  -5  35-17.5684 472.811   5
 -10   5 -35 41.2155 490.080   6
   5 -10  37 1639.19 498.236   5
 -10  -5  37 1660.65 515.162   5
 -10   5 -37 870.701 501.354   6
 -10   5 -39 106.286 452.054   6
   5 -10  39 424.156 447.098   5
   5 -10  41 562.035 439.973   5
 -10   5 -41 66.4247 412.139   6
  -6  10 -42-511.777 415.169   6
  10  -6  42-697.214 439.757   5
  -6 -10  40-342.051 462.659   5
  -6  10 -40-471.932 455.408   6
  -6  10 -38 292.350 465.445   6
  -6 -10  38 85.1715 456.601   5
  -6 -10  36 1614.84 513.113   5
  -6  10 -36 326.159 487.507   6
  -6  10 -34 227.849 537.703   6
  -6 -10  34 462.356 477.041   5
 -10  -6 -34 371.270 558.746   6
  -6  10 -32-965.978 554.298   6
 -10  -6 -32-355.777 541.709   6
  -6 -10  32-680.526 472.497   5
  -6 -10  30 1703.74 509.855   5
  -6  10 -30 2213.66 632.499   6
 -10  -6 -30 2217.75 643.345   6
  -6 -10  28 732.651 438.478   5
 -10  -6 -28 640.859 545.843   6
 -10   6  28 854.764 1152.12   2
  -6 -10  28-763.875 937.417   2
  -6  10 -28 592.866 543.413   6
 -10   6  26-254.714 1044.62   2
  -6 -10  26 723.746 443.595   5
 -10  -6 -26 424.171 401.499   4
  -6  10 -26 898.795 552.707   6
  -6 -10  26 358.427 866.180   2
 -10  -6 -26 553.346 549.313   6
  -6  10 -24 4249.70 1587.17   3
  -6  10 -24 3108.51 589.976   6
 -10  -6 -24 4601.99 527.786   4
  -6 -10  24 4123.25 511.957   5
  -6  10 -24 5335.58 617.306   4
 -10  -6 -24 4526.99 632.301   6
  -6 -10  24 3001.28 989.984   2
 -10   6  24 4947.41 1254.07   2
  -6  10 -22 20113.1 838.263   4
 -10  -6 -22 18468.8 895.540   6
  -6 -10  22 19334.4 920.243   7
 -10  -6 -22 18504.8 780.356   4
 -10   6  22 22993.3 2144.46   2
  -6  10 -22 19667.4 919.546   6
  -6 -10  22 20400.5 794.817   5
  -6 -10  22 18968.3 1758.87   2
 -10  -6 -20 1234.16 491.660   6
  -6 -10  20 890.100 539.348   7
  -6 -10  20 1500.74 764.587   2
  -6 -10  20 1455.26 418.813   5
 -10  -6 -20 1128.22 407.234   4
  -6  10 -20 2506.22 532.193   6
  -6  10 -20 2429.16 481.570   4
  -6 -10  18 4267.56 876.002   2
 -10  -6 -18 4610.51 871.821   3
  -6 -10  18 5138.40 553.769   7
 -10  -6 -18 5191.26 472.583   4
  -6  10 -18 4784.79 531.828   6
  -6 -10  18 4921.35 457.638   5
  -6  10 -18 4005.71 444.894   4
 -10  -6 -18 4917.80 531.880   6
 -10  -6 -16 14542.2 1273.90   3
  -6 -10  16 13866.8 614.289   5
  -6  10 -16 14294.0 718.354   6
  -6 -10  16 14409.0 1342.17   2
 -10  -6 -16 14012.1 626.558   4
   6  10  16 14592.2 1153.17   2
 -10  -6 -14 37984.4 1839.04   3
  -6 -10  14 35927.1 1911.73   2
 -10  -6 -12 4071.29 753.029   3
  -6 -10  12 3944.66 775.684   2
 -10  -6 -10 15386.3 1202.12   3
  -6 -10  10 15519.2 1278.92   2
 -10   6  10 15951.6 949.443   3
  -6 -10   8 126117. 3081.60   2
 -10  -6  -8 129187. 2981.73   3
 -10   6   8 135299. 2529.11   3
 -10   6   6 10688.7 853.539   3
  -6 -10   6 10850.6 964.424   2
 -10  -6  -6 12436.3 967.439   3
 -10   6   4 18670.6 1152.32   3
 -10  -6  -4 19922.3 1172.74   3
 -10   6   2 60598.1 1960.34   3
 -10  -6  -2 62339.5 1944.43   3
 -10   6   0 73983.1 2214.34   3
 -10  -6   0 72445.6 2013.63   3
 -10  -6   2 53117.1 1351.76   2
  -6 -10  -2 50920.1 1668.19   3
 -10   6  -2 47764.9 1990.18   3
 -10  -6   2 50861.2 1703.66   3
 -10  -6   4 19380.6 1089.19   3
 -10   6  -4 20018.2 1451.65   3
  -6 -10  -4 19648.3 1085.62   3
 -10  -6   4 18285.4 915.217   2
 -10  -6   6 6072.85 692.911   3
  -6 -10  -6 6948.23 718.052   3
 -10  -6   6 5998.95 648.911   2
 -10  -6   8 126933. 2753.55   3
 -10  -6   8 128217. 2733.66   2
 -10   6  -8 121713. 3513.39   3
  -6 -10  -8 128347. 2718.03   3
 -10  -6  10 13965.2 1099.95   2
  -6 -10 -10 12890.4 997.690   3
  -6 -10 -12 3719.15 638.193   3
 -10   6 -12 4071.20 1151.85   3
 -10  -6  12 4166.48 719.327   2
 -10   6 -14 34675.0 2271.27   3
 -10  -6  14 32696.0 1721.07   2
  -6 -10 -14 34249.0 1531.02   3
 -10   6 -16 14616.3 743.948   6
 -10   6 -16 14366.7 1659.72   3
 -10  -6  16 12611.3 580.068   5
 -10  -6  16 12010.1 1203.27   2
  -6 -10 -16 12167.7 637.886   6
 -10   6 -16 12554.9 597.083   4
 -10  -6  18 4210.30 452.844   5
 -10   6 -18 3556.50 437.860   4
 -10  -6  18 2849.18 760.632   2
  -6 -10 -18 4090.89 488.745   6
 -10   6 -18 3774.27 1163.07   3
   6 -10  18 3228.61 518.516   7
 -10   6 -18 3824.24 584.243   6
   6 -10  18 4484.55 984.115   2
 -10   6 -20 1059.19 521.945   6
 -10  -6  20 1440.38 691.355   2
 -10   6 -20 471.734 402.026   4
   6 -10  20 364.041 733.765   2
  -6 -10 -20 784.576 463.488   6
 -10   6 -20 1504.66 1117.59   3
 -10  -6  20 1572.73 450.224   5
   6 -10  20 176.622 527.964   7
 -10  -6  22 16156.3 1574.16   2
   6 -10  22 15945.7 837.579   7
  -6 -10 -22 16828.0 861.999   6
 -10   6 -22 17485.2 779.277   4
   6 -10  22 16061.1 1683.14   2
 -10  -6  22 17326.6 765.631   5
 -10   6 -22 16648.5 2036.09   3
 -10   6 -22 19711.0 941.246   6
 -10   6 -24 2630.91 1204.45   3
   6 -10  24 3672.68 1120.44   2
 -10  -6  24 5231.79 580.745   5
  -6  10  24 4563.79 1371.99   2
  -6 -10 -24 4684.51 640.606   6
 -10  -6  24 3409.21 936.927   2
 -10   6 -24 3658.65 489.049   4
 -10   6 -24 2780.02 596.416   6
 -10   6 -26 1382.53 616.137   6
 -10  -6  26 701.013 461.923   5
 -10   6 -26 267.680 435.898   4
  -6 -10 -26 561.966 505.254   6
 -10  -6  26 111.633 863.132   2
 -10  -6  28 1064.11 846.741   2
 -10   6 -28 483.301 432.498   4
 -10  -6  28-386.269 455.985   5
 -10   6 -28 1206.87 594.725   6
  -6  10  28 69.9143 1195.31   2
 -10   6 -30 1853.97 627.156   6
 -10  -6  30 2662.56 568.693   5
 -10   6 -30 1838.68 491.982   4
 -10   6 -32-384.633 505.265   6
 -10  -6  32-500.341 470.459   5
 -10   6 -32-1346.10 465.008   4
 -10  -6  34 216.936 472.150   5
 -10   6 -34 468.539 507.713   6
 -10   6 -36 733.320 512.817   6
 -10  -6  36 837.588 488.841   5
   6 -10  38-324.427 454.827   5
 -10  -6  38 403.197 467.322   5
 -10   6 -38 12.8100 445.772   6
 -10   6 -40-128.864 425.869   6
   6 -10  40 222.661 430.680   5
 -10   6 -42-412.142 409.460   6
   6 -10  42-732.129 439.377   5
  10  -7  41-386.378 429.944   5
  -7  10 -41-130.168 420.044   6
  -7 -10  41-573.401 443.977   5
  -7 -10  39 281.353 451.226   5
  -7  10 -39 185.880 445.455   6
  -7 -10  37-173.026 460.333   5
  -7  10 -37-453.154 488.450   6
  -7 -10  35-485.365 459.645   5
  -7  10 -35 7.65056 497.782   6
  -7  10 -33-463.770 520.456   6
  -7 -10  33 165.448 441.329   5
 -10  -7 -33 313.370 514.441   6
  -7 -10  31 2064.11 508.792   5
 -10  -7 -31 1663.18 577.997   6
 -10  -7 -29 1622.00 591.505   6
  -7 -10  29-813.628 998.243   2
  -7 -10  29 379.670 445.268   5
 -10   7  29 1964.23 1352.20   2
  -7  10 -29-737.216 554.568   6
  -7 -10  27-170.016 840.470   2
 -10  -7 -27-441.102 547.267   6
 -10   7  27-1303.76 1303.25   2
  -7  10 -27 255.006 540.027   6
  -7 -10  27-321.138 432.595   5
 -10  -7 -25 7287.73 585.189   4
  -7  10 -25 8585.81 680.397   4
 -10  -7 -25 5673.33 681.343   6
  -7 -10  25 6512.07 574.496   5
 -10   7  25 7704.28 1603.89   2
  -7 -10  25 5312.44 1225.50   2
  -7  10 -25 6487.92 667.423   6
 -10  -7 -23 3034.18 582.465   6
 -10  -7 -23 3725.04 481.796   4
  -7  10 -23 3989.33 611.751   6
 -10   7  23 5528.10 1370.27   2
  -7 -10  23 2534.12 862.120   2
  -7  10 -23 2846.91 1501.18   3
  -7 -10  23 4331.51 518.435   5
  -7  10 -23 5981.35 611.296   4
 -10  -7 -21-1294.13 556.659   6
  -7 -10  21-260.546 394.590   5
  -7  10 -21 58.4340 441.506   4
 -10  -7 -21 614.449 384.608   4
  -7  10 -21-523.798 507.176   6
  -7 -10  21-58.7349 720.330   2
  -7 -10  21-1195.00 554.609   7
 -10  -7 -19 31709.5 909.570   4
  -7  10 -19 30965.7 871.207   4
 -10  -7 -19 29791.6 985.031   6
  -7 -10  19 29855.2 1984.69   2
  -7 -10  19 32660.0 913.363   5
  -7 -10  19 32130.1 965.688   7
  -7  10 -19 34398.1 1019.73   6
 -10  -7 -17 2422.42 386.296   4
  -7  10 -17 1990.45 385.395   4
 -10  -7 -17 2416.96 682.016   3
  -7 -10  17 1968.00 637.107   2
 -10  -7 -17 2617.65 467.357   6
  -7  10 -17 3231.71 485.101   6
  -7 -10  17 2444.62 403.624   5
  -7 -10  17 2509.64 498.069   7
  -7 -10  15 24379.6 760.076   5
  -7 -10  15 25425.5 1683.29   2
  -7  10 -15 25115.1 840.000   6
 -10  -7 -15 25729.0 1600.83   3
 -10  -7 -13 48250.0 2059.74   3
  -7 -10  13 45572.5 2096.47   2
  -7 -10  11 37770.5 1853.69   2
 -10  -7 -11 40409.6 1847.00   3
 -10  -7  -9 54662.0 2059.27   3
  -7 -10   9 54545.4 2105.08   2
 -10   7   9 53760.3 1616.29   3
 -10   7   7 12106.8 944.931   3
  -7 -10   7 11525.8 992.738   2
 -10  -7  -7 11383.8 971.802   3
 -10  -7  -5 11531.3 944.015   3
  -7 -10   5 12219.7 958.632   2
 -10   7   5 11435.2 925.485   3
 -10   7   3 4590.05 761.615   3
 -10  -7  -3 4637.73 625.777   3
 -10   7   1 4202.36 797.834   3
 -10  -7  -1 4040.25 588.973   3
  -7 -10  -1 3707.11 546.456   3
 -10  -7   1 3830.04 524.794   3
 -10  -7   3 3580.22 540.928   3
  -7 -10  -3 3764.93 593.971   3
 -10  -7   3 4085.13 515.849   2
 -10  -7   5 7263.88 669.311   2
 -10  -7   5 7221.28 703.953   3
  -7 -10  -5 7751.28 730.633   3
 -10  -7   7 10658.5 879.058   3
  -7 -10  -7 11924.5 904.395   3
 -10  -7   7 10567.3 865.502   2
  -7 -10  -9 59389.9 1927.69   3
 -10  -7   9 59065.0 1968.20   2
 -10  -7  11 41137.6 1765.62   2
  -7 -10 -11 39927.6 1625.54   3
  -7 -10 -13 44238.6 1760.28   3
 -10  -7  13 44275.9 1923.08   2
 -10   7 -15 21426.0 1946.71   3
  -7 -10 -15 20128.3 1256.62   3
 -10  -7  15 21837.5 1494.45   2
 -10   7 -15 22719.2 844.953   6
 -10   7 -15 19473.8 698.181   4
 -10  -7  15 20446.4 699.921   5
 -10  -7  17 2167.05 645.484   2
  -7 -10 -17 1811.91 410.487   6
   7 -10  17 2368.11 491.814   7
 -10  -7  17 2651.62 421.500   5
 -10   7 -17 1817.26 1115.69   3
 -10   7 -17 2618.50 499.687   6
 -10   7 -17 2007.05 400.038   4
 -10   7 -19 26257.4 816.134   4
 -10   7 -19 25135.9 2201.08   3
 -10  -7  19 26696.3 839.621   5
  -7 -10 -19 24935.0 918.975   6
 -10   7 -19 26822.9 970.248   6
 -10  -7  19 24618.3 1802.20   2
   7 -10  19 23359.7 836.007   7
 -10   7 -21-243.485 441.326   4
 -10  -7  21 85.0163 701.365   2
 -10  -7  21 294.367 402.560   5
  -7 -10 -21-153.841 494.031   6
 -10   7 -21 439.584 1127.33   3
 -10   7 -23 3972.62 542.248   4
 -10   7 -23 2829.04 1266.82   3
  -7 -10 -23 2592.95 513.546   6
 -10   7 -23 3078.20 603.805   6
 -10  -7  23 4055.00 518.859   5
 -10  -7  23 2330.66 887.295   2
 -10  -7  25 7735.76 613.220   5
  -7  10  25 10019.3 1803.78   2
 -10   7 -25 7978.07 626.554   4
 -10   7 -25 7784.79 740.631   6
  -7 -10 -25 7575.35 702.197   6
 -10  -7  25 7541.15 1300.74   2
 -10   7 -27 1350.88 598.050   6
 -10   7 -27-993.395 472.852   4
  -7  10  27-938.038 1194.61   2
 -10  -7  27-240.018 791.671   2
  -7 -10 -27-355.869 512.286   6
 -10  -7  27-1091.36 483.462   5
  -7  10  29 383.405 1274.23   2
 -10   7 -29-167.701 439.091   4
 -10   7 -29-48.6690 558.939   6
 -10  -7  29-57.7523 914.091   2
 -10  -7  29 991.456 490.409   5
 -10   7 -31 2574.74 625.151   6
 -10  -7  31 2466.73 523.990   5
 -10   7 -31 2497.46 491.105   4
 -10   7 -33 83.6737 489.451   6
 -10   7 -33-209.935 421.170   4
 -10  -7  33-174.539 458.162   5
 -10   7 -35-602.825 524.452   6
 -10  -7  35-611.639 484.057   5
 -10   7 -37 115.956 457.026   6
 -10  -7  37-492.564 477.983   5
   7 -10  39-322.350 429.289   5
 -10   7 -39 774.610 450.007   6
 -10  -7  39-421.910 440.957   5
   7 -10  41-666.090 445.976   5
 -10   7 -41-205.368 409.080   6
  -8 -10  40 206.394 449.861   5
  -8  10 -40 555.524 427.337   6
  -8  10 -38-61.2083 444.972   6
  -8 -10  38 490.219 448.882   5
  -8  10 -36-266.718 489.327   6
  -8 -10  36 691.283 474.430   5
  -8 -10  34 3342.56 548.120   5
  -8  10 -34 3274.46 614.643   6
  -8 -10  32 657.852 452.912   5
 -10  -8 -32 647.926 539.847   6
  -8  10 -32-761.048 532.879   6
 -10  -8 -30-258.705 545.118   6
  -8  10 -30-2.42446 496.706   6
  -8 -10  30 437.783 451.102   5
  -8  10 -30 984.582 566.923   4
  -8 -10  28-328.584 1007.62   2
 -10  -8 -28 891.264 545.060   6
 -10   8  28 2113.39 1273.72   2
  -8 -10  28 1651.27 469.385   5
  -8  10 -28 1269.07 552.202   6
  -8  10 -28 1565.86 546.055   4
 -10  -8 -26 9070.04 768.761   6
 -10   8  26 11628.2 1889.47   2
  -8  10 -26 10537.7 716.982   4
  -8 -10  26 7583.47 1316.53   2
  -8 -10  26 9394.12 663.752   5
 -10  -8 -24 2137.29 552.621   6
 -10   8  24 2412.95 1227.66   2
  -8  10 -24 3887.77 579.253   4
  -8  10 -24 2448.99 1443.86   3
  -8  10 -24 1055.74 531.066   6
  -8 -10  24 1834.10 878.332   2
  -8 -10  24 2394.16 483.798   5
  -8  10 -22 3389.68 579.288   6
 -10  -8 -22 3708.79 468.886   4
 -10  -8 -22 2956.86 538.010   6
  -8  10 -22 4646.85 542.427   4
  -8  10 -22 2636.87 1403.97   3
  -8 -10  22 3811.97 496.903   5
  -8 -10  22 2957.38 893.934   2
 -10  -8 -20 15448.8 822.790   6
  -8 -10  20 14837.9 712.336   5
 -10  -8 -20 16159.0 730.963   4
  -8 -10  20 16148.8 777.067   7
  -8  10 -20 16788.1 889.715   6
  -8 -10  20 13574.6 1453.34   2
  -8  10 -20 14860.7 729.480   4
 -10  -8 -18 7296.95 601.571   6
  10  -8  18 5911.25 501.435   7
 -10  -8 -18 7754.21 540.656   4
  -8  10 -18 7897.42 527.903   4
  -8  10 -18 7027.78 587.247   6
  -8 -10  18 8012.11 563.916   5
 -10  -8 -18 5904.25 906.626   3
  -8 -10  18 7452.61 1105.43   2
  -8 -10  18 8141.51 620.311   7
 -10  -8 -16 2824.26 447.403   6
  -8 -10  16 3694.44 450.697   5
  -8  10 -16 3811.57 493.429   6
  -8 -10  16 3489.81 801.517   2
 -10  -8 -16 3022.30 391.104   4
  -8 -10  16 3556.25 493.670   7
 -10  -8 -16 3706.17 751.247   3
  -8  10 -16 3336.90 428.251   4
  -8 -10  14 7821.25 549.854   5
  -8  10 -14 5756.54 499.277   6
  -8 -10  14 6478.38 989.356   2
 -10  -8 -14 7317.25 955.297   3
 -10  -8 -12 36358.6 1854.27   3
  -8 -10  12 36580.2 1898.58   2
  -8 -10  10 33234.4 1700.48   2
 -10  -8 -10 34494.6 1694.74   3
 -10  -8  -8 8099.93 890.992   3
 -10   8   8 9330.96 856.459   3
  -8 -10   8 8969.47 933.110   2
  -8 -10   6 39933.3 1728.74   2
 -10   8   6 40515.8 1634.86   3
 -10  -8  -6 41960.7 1774.69   3
 -10   8   4 59648.4 1973.20   3
 -10  -8  -4 59040.0 1961.70   3
[truncated: 1,954,820 more chars]
